# Supplementary material for: The interferon-stimulated gene product HERC5 inhibits human LINE-1 retrotransposition with an ISGylation-independent mechanism
Source: Nucleic Acids Res. 2026 Apr 30;54(8):gkag334. doi: 10.1093/nar/gkag334 (PMC13128273; doi:10.1093/nar/gkag334)
Supplement: gkag334_Supplemental_Files [file gkag334_supplemental_files.zip]

Archive with 4 entries (4 files):
- 260318_supplementary.pdf
- Supplementary Table S1.xlsx
- Supplementary Table S2.xlsx
- Supplementary Table S3.xlsx
