# Supplementary material for: The interferon-stimulated gene product HERC5 inhibits human LINE-1 retrotransposition with an ISGylation-independent mechanism
Source: Nucleic Acids Res. 2026 Apr 30;54(8):gkag334. doi: 10.1093/nar/gkag334 (PMC13128273; doi:10.1093/nar/gkag334)
Supplement: gkag334_Supplemental_Files [file gkag334_supplemental_files.zip › Supplementary Table S2.xlsx]

## Sheet: Table S2
Supplementary Table S2: The actual percentages and relative ratios of EGFP (GFP) positive cells in this study
All datasets include average, SEM (standard error of the mean), and p-value.
The p-values were calculated using a one-way ANOVA followed by Bonferroni-Holm post-hoc tests in figure2D, 2E, and 2F.
The p-values were calculated using a two-tailed, unpaired Student's t-test in figure 4E and S3C.
The p-values less than or equal to 0.05 are noted in green, and more than 0.05 are noted in red.
Figure 2D
ORF1p-EGFP positive cell ratio (actual percentage)								ORF1p-EGFP positive cell ratio (reletive ratio)
Date	Trial #	Control	HERC5	MOV10	No transfection			Date	Trial #	Control	HERC5	MOV10	No transfection
250212	#1	8.04333	5.26667	5.80833	0.015			250212	#1	1	0.654787	0.72213	0.0018649
250314	#2	9.39	4.83833	8.91833	0.02			250314	#2	1	0.515264	0.949769	0.00212993
250417	#3	8.78667	3.385	3.78833	0.03			250417	#3	1	0.385243	0.431146	0.00341426
Average		8.74	4.49667	6.17167	0.0216667			Average		1	0.518431	0.701015	0.0024697
SEM		0.389449	0.569421	1.492	0.00440959			SEM		0	0.0778267	0.150086	0.000478441
p-value			0.0129768	0.0580917	0.0002077			p-value			0.0076243	0.0370089	9.7155e-05
Figure 2E
EGFP positive cell ratio (actual percentage)								EGFP positive cell ratio (reletive ratio)
Date	Trial #	Control	HERC5	MOV10	No transfection			Date	Trial #	Control	HERC5	MOV10	No transfection
250331	#1	99.93	99.9633		0.02			250331	#1	1	1.00033		0.00020014
240417	#2	91.995	91.6133	93.2733	0.065			240417	#2	1	0.995851	1.0139	0.00070656
250423	#3	63.015	67.39	67.0533	0.015			250423	#3	1	1.06943	1.06409	0.000238039
250430	#4	41.2433	39.4717	41.1017	0.03			250430	#4	1	0.957044	0.996565	0.00072739
Average		74.0458	74.6096	67.1428	0.0325			Average		1	1.00566	1.02485	0.000468032
SEM		13.5088	13.5976	15.0607	0.0112731			SEM		0	0.0233711	0.0202461	0.000143998
p-value			0.972853	1.40129	0.0024086			p-value			0.78994	0.550097	8.1934e-14
Figure 2F
ORF1p-EGFP positive cell ratio (actual percentage)										EGFP positive cell ratio (reletive ratio)
			HERC5										HERC5
Date	Trial #	Control	WT	∆RLD	∆HECT	C994A	No transfection			Date	Trial #	Control	WT	∆RLD	∆HECT	C994A	No transfection
240417	#1	8.78667	3.385	5.38	2.38333	1.37167	0.03			250331	#1	1	0.385243	0.612291	0.271244	0.156108	0.00341426
250423	#2	14.8433	5.27333	11.2017	4.88667	2.85667	0.005			240417	#2	1	0.355266	0.75466	0.329216	0.192455	0.000336852
250430	#3	8.24	2.73	9.53833	3.69333	1.46833	0.00333333			250423	#3	1	0.331311	1.15756	0.44822	0.178196	0.000404531
Average		10.6233	3.79611	8.70667	3.65444	1.89889	0.0127778			Average		1	0.357273	0.841505	0.34956	0.175586	0.00138522
SEM		2.11589	0.762429	1.73125	0.722912	0.479701	0.00862454			SEM		0	0.0156012	0.163286	0.0520913	0.0105732	0.00101471
p-value			0.0036232	0.285211	0.0046846	0.001062	0.0002319			p-value			6.296e-05	0.138065	8.4359e-05	1.0613e-05	1.7426e-06
Figure 4E
GFP positive cell ratio (actual percentage)
		WT		M1A		R49*		688_689insA				GFP						WT		M1A		R49*		688_689insA				GFP
Date	Trial #	Control	HERC5	Control	HERC5	Control	HERC5	Control	HERC5	No transfection		Control	HERC5			Date	Trial #	Control	HERC5	Control	HERC5	Control	HERC5	Control	HERC5	No transfection		Control	HERC5
251208	#1	0.3085	0.153	0.0662	0.0574	0.0975	0.0721	0.0575	0.0582	0.0043		83.7472	73.3093			251208	#1	1	0.495948	0.214587	0.186062	0.316045	0.233712	0.186386	0.188655	0.0139384		1	0.875364
251209	#2	0.147778	0.0458889	0.0611111	0.0328889	0.0674444	0.0187778	0.0623333	0.0351111	0.00855556		75.5478	75.8381			251209	#2	1	0.310526	0.413534	0.222556	0.456391	0.127068	0.421805	0.237594	0.0578947		1	1.00384
251211	#3	0.471556	0.160889	0.0872222	0.0668889	0.163222	0.104556	0.133667	0.0928889	0.0157778		90.7378	91.0434			251211	#3	1	0.341188	0.184967	0.141847	0.346136	0.221725	0.283459	0.196984	0.033459		1	1.00337
251225	#4	0.4116	0.2724	0.1057	0.1374	0.157	0.1811	0.1373	0.1403	0.0012		95.0731	91.3117			251225	#4	1	0.661808	0.256803	0.333819	0.381438	0.43999	0.333576	0.340865	0.00291545		1	0.960437
251230	#5	0.019	0.0123	0.0083	0.0063	0.0134	0.0099	0.0122	0.0099	0.0022		49.9475	44.5581			251230	#5	1	0.647368	0.436842	0.331579	0.705263	0.521053	0.642105	0.521053	0.115789		1	0.892099
Average		0.271687	0.128896	0.0657067	0.0601756	0.0997133	0.0772867	0.0806	0.06728	0.00640667		79.0107	75.2121			Average		1	0.491368	0.301346	0.243173	0.441055	0.308709	0.373466	0.29703	0.0447994		1	0.947022
SEM		0.0836907	0.0461967	0.0164001	0.0219813	0.028117	0.0312346	0.0240591	0.0228007	0.00266157		7.98317	8.52499			SEM		0	0.0737105	0.0519618	0.0387208	0.0700829	0.0736577	0.0771995	0.0622072	0.0200579		0	0.0271431
p-value		0.173602		0.845201		0.608093		0.698318				0.753345				p-value		0.000124477		0.395552		0.22925		0.462889				0.0867513
Supplementary Figure S3C
EGFP positive cell ratio (actual percentage)													EGFP positive cell ratio (reletive ratio)
		pKN033_0.25 µg		pKN033_0.125 µg		pKN033_0.063 µg		pKN033_0.031 µg							pKN033_0.25 µg		pKN033_0.125 µg		pKN033_0.063 µg		pKN033_0.031 µg
Date	Trial #	Control	HERC5	Control	HERC5	Control	HERC5	Control	HERC5	No transfection			Date	Trial #	Control	HERC5	Control	HERC5	Control	HERC5	Control	HERC5	No transfection
251203	#1	22.8917	23.9683	17.275	18.5217	11.9417	10.32	6.045	8.36667	0.0116667			251203	#1	1	1.04703	0.754641	0.809101	0.52166	0.450819	0.26407	0.36549	0.000509647
251206	#2	33.785	30.365	31.83	31.51	27.6217	30.9933	25.2383	21.2483	0.0166667			251206	#2	1	0.898772	0.942134	0.932662	0.817572	0.91737	0.747028	0.628928	0.000493316
251210	#3	14.625	15.6033	13.5217	14.0767	9.82167	9.74167	10.5117	10.5383	0.00166667			251210	#3	1	1.06689	0.924558	0.962507	0.671567	0.666097	0.718746	0.72057	0.00011396
251212	#4	72.1417	65.3333	65.61	59.9283	57.685	60.4633	50.3567	43.805	0.0116667			251212	#4	1	0.905626	0.909461	0.830703	0.799607	0.838119	0.698025	0.607208	0.000161719
Average		35.8608	33.8175	32.0592	31.0092	26.7675	27.8796	23.0379	20.9896	0.0104167			Average		1	0.979581	0.882699	0.883743	0.702602	0.718101	0.606967	0.580549	0.00031966
SEM		12.7141	10.9313	11.86	10.3248	11.0438	11.9329	9.98675	8.10955	0.00314576			SEM		0	0.0448823	0.0432046	0.0376182	0.0685148	0.103383	0.114739	0.075778	0.000105479
p-value		0.906985		0.948931		0.947692		0.878719					p-value		0.665149		0.98604		0.904628		0.85398
