# Supplementary material for: The interferon-stimulated gene product HERC5 inhibits human LINE-1 retrotransposition with an ISGylation-independent mechanism
Source: Nucleic Acids Res. 2026 Apr 30;54(8):gkag334. doi: 10.1093/nar/gkag334 (PMC13128273; doi:10.1093/nar/gkag334)
Supplement: gkag334_Supplemental_Files [file gkag334_supplemental_files.zip › Supplementary Table S3.xlsx]

## Sheet: gene list
Table S3 List of interacting proteins shared by HERC5 and ORF1p identified by immunoprecipitation coupled mass spectrometry
All of the peptide hits are listed in this table.
Parameter		Description
For protein groups
Protein FDR Confidence: Combined		Level of confidence of identified proteins that are determined by the Protein FDR Validator node in Proteome Discoverer 2.3 (High < 0.01, 0.01 ≤ Medium < 0.05, 0.05≤ Low)
Accession		Accession number of each protein hits assigned by UniProt KB
Description		Description of the protein based on the accession number
Coverage [%]		Percentage of the protein sequences covered by identified peptides
# Peptides		Total number of distinct peptide sequences (both unique and razor peptides)
# PSMs		Total number of all identified peptide spectrum matches (including redundant peptides)
# Unique Peptides		Number of distinct peptide sequences unique to the protein group
# AAs		Amino acid length of the protein sequences
MW [kDa]		Molecular weight of the protein in kDa
		ORF1p IP-MS result				HERC5 IP-MS result
Accession	Description	Coverage [%]	# Peptides	# PSMs	# Unique Peptides	Coverage [%]	# Peptides	# PSMs	# Unique Peptides	# AAs	MW [kDa]
P06576	ATP synthase subunit beta, mitochondrial OS=Homo sapiens OX=9606 GN=ATP5F1B PE=1 SV=3	13	5	17	5	45	17	93	17	529	56.5
A0A2R8Y7W5	Cyclin-dependent kinase 13 (Fragment) OS=Homo sapiens OX=9606 GN=CDK13 PE=1 SV=1	6	5	36	2	8	8	29	4	1099	121.2
Q9Y383	Putative RNA-binding protein Luc7-like 2 OS=Homo sapiens OX=9606 GN=LUC7L2 PE=1 SV=2	26	10	168	6	33	15	417	10	392	46.5
P60709	Actin, cytoplasmic 1 OS=Homo sapiens OX=9606 GN=ACTB PE=1 SV=1	57	19	419	5	51	17	171	6	375	41.7
Q15645	Pachytene checkpoint protein 2 homolog OS=Homo sapiens OX=9606 GN=TRIP13 PE=1 SV=2	30	9	13	9	44	14	48	14	432	48.5
Q7Z794	Keratin, type II cytoskeletal 1b OS=Homo sapiens OX=9606 GN=KRT77 PE=1 SV=3	19	12	246	6	9	7	334	2	578	61.9
M0QY97	Zinc finger CCCH domain-containing protein 4 (Fragment) OS=Homo sapiens OX=9606 GN=ZC3H4 PE=1 SV=1	14	8	15	8	24	16	31	16	910	95.5
Q13601	KRR1 small subunit processome component homolog OS=Homo sapiens OX=9606 GN=KRR1 PE=1 SV=4	30	13	74	13	35	14	68	14	381	43.6
P33993	DNA replication licensing factor MCM7 OS=Homo sapiens OX=9606 GN=MCM7 PE=1 SV=4	2	1	2	1	26	14	38	14	719	81.3
Q96BK5	PIN2/TERF1-interacting telomerase inhibitor 1 OS=Homo sapiens OX=9606 GN=PINX1 PE=1 SV=2	6	1	1	1	29	7	28	7	328	37
Q9NWT1	p21-activated protein kinase-interacting protein 1 OS=Homo sapiens OX=9606 GN=PAK1IP1 PE=1 SV=2	40	15	131	15	19	7	16	7	392	43.9
P13639	Elongation factor 2 OS=Homo sapiens OX=9606 GN=EEF2 PE=1 SV=4	47	41	578	40	64	57	1278	56	858	95.3
P22626	Heterogeneous nuclear ribonucleoproteins A2/B1 OS=Homo sapiens OX=9606 GN=HNRNPA2B1 PE=1 SV=2	87	26	556	25	58	18	229	17	353	37.4
Q6UXN9	WD repeat-containing protein 82 OS=Homo sapiens OX=9606 GN=WDR82 PE=1 SV=1	24	7	12	7	38	13	61	13	313	35.1
Q14533	Keratin, type II cuticular Hb1 OS=Homo sapiens OX=9606 GN=KRT81 PE=1 SV=3	13	8	39	1	16	8	49	3	505	54.9
P29692	Elongation factor 1-delta OS=Homo sapiens OX=9606 GN=EEF1D PE=1 SV=5	12	3	5	3	16	3	6	3	281	31.1
Q9P206-2	Isoform 2 of Uncharacterized protein KIAA1522 OS=Homo sapiens OX=9606 GN=KIAA1522	9	7	17	7	9	8	19	8	1094	113
Q9BYZ2	L-lactate dehydrogenase A-like 6B OS=Homo sapiens OX=9606 GN=LDHAL6B PE=1 SV=3	4	1	10	1	4	1	10	1	381	41.9
A0A7P0Z497	Peptidyl-prolyl cis-trans isomerase OS=Homo sapiens OX=9606 GN=PPIB PE=1 SV=1	20	4	13	4	12	2	3	2	181	20.2
Q68D10	Protein SPT2 homolog OS=Homo sapiens OX=9606 GN=SPTY2D1 PE=1 SV=3	3	2	3	2	23	13	36	13	685	75.6
Q8NI77	Kinesin-like protein KIF18A OS=Homo sapiens OX=9606 GN=KIF18A PE=1 SV=2	4	3	8	2	7	5	10	5	898	102.2
Q9NP92	39S ribosomal protein S30, mitochondrial OS=Homo sapiens OX=9606 GN=MRPS30 PE=1 SV=2	10	3	11	3	3	1	1	1	439	50.3
Q9UL40	Zinc finger protein 346 OS=Homo sapiens OX=9606 GN=ZNF346 PE=1 SV=1	32	9	42	9	29	7	33	7	294	32.9
P0DP23	Calmodulin-1 OS=Homo sapiens OX=9606 GN=CALM1 PE=1 SV=1	75	7	20	7	49	5	22	4	149	16.8
P25705	ATP synthase subunit alpha, mitochondrial OS=Homo sapiens OX=9606 GN=ATP5F1A PE=1 SV=1	20	9	19	9	50	24	116	24	553	59.7
Q14257	Reticulocalbin-2 OS=Homo sapiens OX=9606 GN=RCN2 PE=1 SV=1	9	2	2	2	55	14	86	14	317	36.9
Q8TDM6	Disks large homolog 5 OS=Homo sapiens OX=9606 GN=DLG5 PE=1 SV=4	2	3	3	3	1	3	3	3	1919	213.7
Q969F1	General transcription factor 3C polypeptide 6 OS=Homo sapiens OX=9606 GN=GTF3C6 PE=1 SV=1	7	1	1	1	7	1	6	1	213	24
Q5W0B1	ORC ubiquitin ligase 1 OS=Homo sapiens OX=9606 GN=OBI1 PE=1 SV=1	6	4	6	4	2	2	5	2	726	81.1
P62987	Ubiquitin-60S ribosomal protein L40 OS=Homo sapiens OX=9606 GN=UBA52 PE=1 SV=2	49	7	212	1	45	7	515	1	128	14.7
Q8N1N4	Keratin, type II cytoskeletal 78 OS=Homo sapiens OX=9606 GN=KRT78 PE=1 SV=2	8	4	34	2	16	9	48	7	520	56.8
P62316	Small nuclear ribonucleoprotein Sm D2 OS=Homo sapiens OX=9606 GN=SNRPD2 PE=1 SV=1	48	6	31	6	45	6	36	6	118	13.5
Q8TDD1-2	Isoform 2 of ATP-dependent RNA helicase DDX54 OS=Homo sapiens OX=9606 GN=DDX54	41	28	169	28	40	27	159	1	882	98.6
Q7LGA3	Heparan sulfate 2-O-sulfotransferase 1 OS=Homo sapiens OX=9606 GN=HS2ST1 PE=1 SV=1	7	2	3	2	39	14	102	14	356	41.9
Q9Y277	Voltage-dependent anion-selective channel protein 3 OS=Homo sapiens OX=9606 GN=VDAC3 PE=1 SV=1	4	1	1	1	8	2	9	2	283	30.6
P68371	Tubulin beta-4B chain OS=Homo sapiens OX=9606 GN=TUBB4B PE=1 SV=1	50	19	309	3	58	27	904	1	445	49.8
Q9Y4P3	Transducin beta-like protein 2 OS=Homo sapiens OX=9606 GN=TBL2 PE=1 SV=1	4	2	9	2	43	20	112	20	447	49.8
P50402	Emerin OS=Homo sapiens OX=9606 GN=EMD PE=1 SV=1	13	3	6	3	64	15	124	15	254	29
Q6PK04	Coiled-coil domain-containing protein 137 OS=Homo sapiens OX=9606 GN=CCDC137 PE=1 SV=1	55	17	77	17	44	14	76	14	289	33.2
Q9NPD3	Exosome complex component RRP41 OS=Homo sapiens OX=9606 GN=EXOSC4 PE=1 SV=3	18	4	7	4	21	5	15	5	245	26.4
Q96FJ2	Dynein light chain 2, cytoplasmic OS=Homo sapiens OX=9606 GN=DYNLL2 PE=1 SV=1	38	4	9	2	26	3	14	2	89	10.3
O15446	DNA-directed RNA polymerase I subunit RPA34 OS=Homo sapiens OX=9606 GN=POLR1G PE=1 SV=1	30	7	24	7	30	7	39	7	510	55
C9J6P4	Zinc finger CCCH-type antiviral protein 1 OS=Homo sapiens OX=9606 GN=ZC3HAV1 PE=1 SV=1	60	59	1381	4	43	38	390	2	1024	114
Q96HR3	Mediator of RNA polymerase II transcription subunit 30 OS=Homo sapiens OX=9606 GN=MED30 PE=1 SV=1	7	1	1	1	14	2	4	2	178	20.3
Q9UQ80	Proliferation-associated protein 2G4 OS=Homo sapiens OX=9606 GN=PA2G4 PE=1 SV=3	58	22	380	2	65	24	296	2	394	43.8
Q9H9L3	Interferon-stimulated 20 kDa exonuclease-like 2 OS=Homo sapiens OX=9606 GN=ISG20L2 PE=1 SV=1	28	9	28	9	15	5	9	5	353	39.1
P0DPB6	DNA-directed RNA polymerases I and III subunit RPAC2 OS=Homo sapiens OX=9606 GN=POLR1D PE=1 SV=1	18	2	5	2	25	4	11	4	133	15.2
Q7Z7H8	39S ribosomal protein L10, mitochondrial OS=Homo sapiens OX=9606 GN=MRPL10 PE=1 SV=3	21	3	7	3	12	2	7	2	261	29.3
A0A5F9ZHM4	L-lactate dehydrogenase OS=Homo sapiens OX=9606 GN=LDHB PE=1 SV=1	30	10	24	10	33	11	69	11	341	37.4
Q7Z417	Nuclear fragile X mental retardation-interacting protein 2 OS=Homo sapiens OX=9606 GN=NUFIP2 PE=1 SV=1	53	28	215	28	51	27	160	27	695	76.1
A0A7I2V4F0	ATP-dependent RNA helicase DDX1 OS=Homo sapiens OX=9606 GN=DDX1 PE=1 SV=1	40	24	93	24	47	29	148	29	734	81.7
B7Z7B0	Cleavage and polyadenylation specificity factor subunit 4 OS=Homo sapiens OX=9606 GN=CPSF4 PE=1 SV=1	14	2	4	2	26	3	10	3	191	21.9
O43143	ATP-dependent RNA helicase DHX15 OS=Homo sapiens OX=9606 GN=DHX15 PE=1 SV=2	56	40	340	40	49	36	258	35	795	90.9
O43809	Cleavage and polyadenylation specificity factor subunit 5 OS=Homo sapiens OX=9606 GN=NUDT21 PE=1 SV=1	45	8	25	8	62	14	100	14	227	26.2
Q7Z7F7	39S ribosomal protein L55, mitochondrial OS=Homo sapiens OX=9606 GN=MRPL55 PE=1 SV=1	43	5	13	5	30	3	5	3	128	15.1
Q9BRT6	Protein LLP homolog OS=Homo sapiens OX=9606 GN=LLPH PE=1 SV=1	35	4	23	4	29	3	19	3	129	15.2
Q13823	Nucleolar GTP-binding protein 2 OS=Homo sapiens OX=9606 GN=GNL2 PE=1 SV=1	18	11	33	11	43	31	205	31	731	83.6
P05455	Lupus La protein OS=Homo sapiens OX=9606 GN=SSB PE=1 SV=2	51	30	307	30	34	13	103	13	408	46.8
Q9NW13	RNA-binding protein 28 OS=Homo sapiens OX=9606 GN=RBM28 PE=1 SV=3	39	33	271	33	40	35	252	35	759	85.7
Q13151	Heterogeneous nuclear ribonucleoprotein A0 OS=Homo sapiens OX=9606 GN=HNRNPA0 PE=1 SV=1	36	10	181	10	34	8	35	8	305	30.8
O75530	Polycomb protein EED OS=Homo sapiens OX=9606 GN=EED PE=1 SV=2	7	3	3	3	21	7	11	7	441	50.2
Q13509	Tubulin beta-3 chain OS=Homo sapiens OX=9606 GN=TUBB3 PE=1 SV=2	34	15	190	1	34	18	548	2	450	50.4
A0A087WYR0	Signal recognition particle 19 kDa protein OS=Homo sapiens OX=9606 GN=SRP19 PE=1 SV=1	10	1	4	1	10	1	3	1	120	13.6
P62314	Small nuclear ribonucleoprotein Sm D1 OS=Homo sapiens OX=9606 GN=SNRPD1 PE=1 SV=1	55	5	79	5	55	5	42	5	119	13.3
F5H423	Uncharacterized protein OS=Homo sapiens OX=9606 PE=3 SV=1	5	1	2	1	17	3	10	2	210	23.3
Q15365	Poly(rC)-binding protein 1 OS=Homo sapiens OX=9606 GN=PCBP1 PE=1 SV=2	43	11	71	7	43	12	130	8	356	37.5
Q01081	Splicing factor U2AF 35 kDa subunit OS=Homo sapiens OX=9606 GN=U2AF1 PE=1 SV=3	16	3	28	3	16	3	83	3	240	27.9
E9PC52	Histone-binding protein RBBP7 OS=Homo sapiens OX=9606 GN=RBBP7 PE=1 SV=1	13	6	14	6	27	10	56	4	416	46.9
Q86X52	Chondroitin sulfate synthase 1 OS=Homo sapiens OX=9606 GN=CHSY1 PE=1 SV=3	2	1	2	1	8	5	7	5	802	91.7
Q9NVU7	Protein SDA1 homolog OS=Homo sapiens OX=9606 GN=SDAD1 PE=1 SV=3	31	21	47	21	37	25	99	25	687	79.8
Q99459	Cell division cycle 5-like protein OS=Homo sapiens OX=9606 GN=CDC5L PE=1 SV=2	54	35	203	35	63	43	308	43	802	92.2
Q01813	ATP-dependent 6-phosphofructokinase, platelet type OS=Homo sapiens OX=9606 GN=PFKP PE=1 SV=2	24	18	73	15	12	8	19	5	784	85.5
A0A499FJY3	RNA-binding protein 15 OS=Homo sapiens OX=9606 GN=RBM15 PE=1 SV=1	28	20	50	19	37	29	115	28	925	101.3
P16989	Y-box-binding protein 3 OS=Homo sapiens OX=9606 GN=YBX3 PE=1 SV=4	66	22	1129	7	60	21	451	6	372	40.1
Q9UN81	LINE-1 retrotransposable element ORF1 protein OS=Homo sapiens OX=9606 GN=L1RE1 PE=1 SV=1	83	46	5540	46	52	18	153	18	338	40
A4D1E9	GTP-binding protein 10 OS=Homo sapiens OX=9606 GN=GTPBP10 PE=1 SV=1	45	15	51	15	32	12	32	12	387	42.9
P67809	Y-box-binding protein 1 OS=Homo sapiens OX=9606 GN=YBX1 PE=1 SV=3	62	20	1612	14	63	20	652	14	324	35.9
P55795	Heterogeneous nuclear ribonucleoprotein H2 OS=Homo sapiens OX=9606 GN=HNRNPH2 PE=1 SV=1	37	14	178	5	31	13	138	4	449	49.2
C9JYQ9	60S ribosomal protein L22-like 1 OS=Homo sapiens OX=9606 GN=RPL22L1 PE=1 SV=1	52	5	57	4	70	7	111	5	121	14.5
Q96B26	Exosome complex component RRP43 OS=Homo sapiens OX=9606 GN=EXOSC8 PE=1 SV=1	27	5	9	5	27	5	23	5	276	30
A0A3B3ISG8	Ricin B-type lectin domain-containing protein OS=Homo sapiens OX=9606 PE=1 SV=1	2	1	2	1	13	7	16	7	567	64.2
Q9BQ39	ATP-dependent RNA helicase DDX50 OS=Homo sapiens OX=9606 GN=DDX50 PE=1 SV=1	39	23	116	20	51	35	321	32	737	82.5
Q9UBZ9	DNA repair protein REV1 OS=Homo sapiens OX=9606 GN=REV1 PE=1 SV=1	1	1	18	1	1	1	29	1	1251	138.2
P61011	Signal recognition particle 54 kDa protein OS=Homo sapiens OX=9606 GN=SRP54 PE=1 SV=1	48	21	67	21	27	12	25	12	504	55.7
P08238	Heat shock protein HSP 90-beta OS=Homo sapiens OX=9606 GN=HSP90AB1 PE=1 SV=4	37	25	99	14	53	38	523	22	724	83.2
Q9BUF5	Tubulin beta-6 chain OS=Homo sapiens OX=9606 GN=TUBB6 PE=1 SV=1	47	17	150	8	53	20	385	7	446	49.8
Q9UKN8	General transcription factor 3C polypeptide 4 OS=Homo sapiens OX=9606 GN=GTF3C4 PE=1 SV=2	33	25	93	25	36	28	121	28	822	91.9
P52298	Nuclear cap-binding protein subunit 2 OS=Homo sapiens OX=9606 GN=NCBP2 PE=1 SV=1	38	8	42	8	22	5	21	5	156	18
Q9H9Y2	Ribosome production factor 1 OS=Homo sapiens OX=9606 GN=RPF1 PE=1 SV=2	16	5	15	5	3	2	9	2	349	40.1
P37108	Signal recognition particle 14 kDa protein OS=Homo sapiens OX=9606 GN=SRP14 PE=1 SV=2	72	12	116	12	46	10	76	10	136	14.6
O00159	Unconventional myosin-Ic OS=Homo sapiens OX=9606 GN=MYO1C PE=1 SV=4	39	33	158	33	3	3	3	3	1063	121.6
Q7L2H7	Eukaryotic translation initiation factor 3 subunit M OS=Homo sapiens OX=9606 GN=EIF3M PE=1 SV=1	49	15	105	15	49	15	76	15	374	42.5
Q13148	TAR DNA-binding protein 43 OS=Homo sapiens OX=9606 GN=TARDBP PE=1 SV=1	30	9	49	9	28	8	27	8	414	44.7
P30041	Peroxiredoxin-6 OS=Homo sapiens OX=9606 GN=PRDX6 PE=1 SV=3	4	1	2	1	33	5	7	5	224	25
Q5SW79	Centrosomal protein of 170 kDa OS=Homo sapiens OX=9606 GN=CEP170 PE=1 SV=1	12	15	23	15	51	64	190	1	1584	175.2
P36578	60S ribosomal protein L4 OS=Homo sapiens OX=9606 GN=RPL4 PE=1 SV=5	64	38	1264	38	73	53	1622	53	427	47.7
A0A2R8Y738	Ribosomal protein L15 (Fragment) OS=Homo sapiens OX=9606 GN=RPL15 PE=1 SV=1	62	9	536	1	65	11	685	1	138	16.3
Q3B726	DNA-directed RNA polymerase I subunit RPA43 OS=Homo sapiens OX=9606 GN=POLR1F PE=1 SV=1	5	2	3	2	25	7	19	7	338	37.4
F5GZS6	4F2 cell-surface antigen heavy chain OS=Homo sapiens OX=9606 GN=SLC3A2 PE=1 SV=1	4	2	2	2	16	8	19	8	599	64.8
Q15369	Elongin-C OS=Homo sapiens OX=9606 GN=ELOC PE=1 SV=1	29	4	18	4	28	3	13	3	112	12.5
Q08J23	RNA cytosine C(5)-methyltransferase NSUN2 OS=Homo sapiens OX=9606 GN=NSUN2 PE=1 SV=2	57	41	300	41	45	30	91	30	767	86.4
Q9BU76	Multiple myeloma tumor-associated protein 2 OS=Homo sapiens OX=9606 GN=MMTAG2 PE=1 SV=1	33	8	34	8	40	9	136	9	263	29.4
P10155	RNA-binding protein RO60 OS=Homo sapiens OX=9606 GN=RO60 PE=1 SV=2	66	43	1939	43	21	11	25	11	538	60.6
Q8N8D1	Programmed cell death protein 7 OS=Homo sapiens OX=9606 GN=PDCD7 PE=1 SV=1	8	3	4	3	18	6	14	6	485	54.7
P62310	U6 snRNA-associated Sm-like protein LSm3 OS=Homo sapiens OX=9606 GN=LSM3 PE=1 SV=2	20	2	9	2	12	1	5	1	102	11.8
Q9H444	Charged multivesicular body protein 4b OS=Homo sapiens OX=9606 GN=CHMP4B PE=1 SV=1	9	2	2	2	9	2	4	2	224	24.9
P23246	Splicing factor, proline- and glutamine-rich OS=Homo sapiens OX=9606 GN=SFPQ PE=1 SV=2	14	9	27	8	56	40	548	38	707	76.1
Q7Z2T5	TRMT1-like protein OS=Homo sapiens OX=9606 GN=TRMT1L PE=1 SV=2	42	28	201	28	56	34	316	34	733	81.7
Q15050	Ribosome biogenesis regulatory protein homolog OS=Homo sapiens OX=9606 GN=RRS1 PE=1 SV=2	37	12	34	12	41	14	88	14	365	41.2
Q8WY36	HMG box transcription factor BBX OS=Homo sapiens OX=9606 GN=BBX PE=1 SV=1	5	4	5	4	20	14	67	14	941	105.1
O75683	Surfeit locus protein 6 OS=Homo sapiens OX=9606 GN=SURF6 PE=1 SV=3	31	10	26	10	36	14	57	14	361	41.4
P14618	Pyruvate kinase PKM OS=Homo sapiens OX=9606 GN=PKM PE=1 SV=4	25	10	35	10	23	10	39	10	531	57.9
P42694	Probable helicase with zinc finger domain OS=Homo sapiens OX=9606 GN=HELZ PE=1 SV=2	1	1	2	1	9	18	35	18	1942	218.8
O75319	RNA/RNP complex-1-interacting phosphatase OS=Homo sapiens OX=9606 GN=DUSP11 PE=1 SV=2	6	2	5	2	21	6	12	6	377	43.7
Q9NP64	Nucleolar protein of 40 kDa OS=Homo sapiens OX=9606 GN=ZCCHC17 PE=1 SV=1	14	3	6	3	26	5	36	5	241	27.6
Q9NX58	Cell growth-regulating nucleolar protein OS=Homo sapiens OX=9606 GN=LYAR PE=1 SV=3	40	14	77	14	56	27	399	27	379	43.6
Q96HS1	Serine/threonine-protein phosphatase PGAM5, mitochondrial OS=Homo sapiens OX=9606 GN=PGAM5 PE=1 SV=2	53	15	174	15	56	18	383	18	289	32
O15160	DNA-directed RNA polymerases I and III subunit RPAC1 OS=Homo sapiens OX=9606 GN=POLR1C PE=1 SV=1	50	11	31	11	58	13	69	13	346	39.2
Q12904	Aminoacyl tRNA synthase complex-interacting multifunctional protein 1 OS=Homo sapiens OX=9606 GN=AIMP1 PE=1 SV=2	16	3	4	3	4	1	3	1	312	34.3
P38432	Coilin OS=Homo sapiens OX=9606 GN=COIL PE=1 SV=1	3	2	7	2	21	11	67	11	576	62.6
Q14232	Translation initiation factor eIF-2B subunit alpha OS=Homo sapiens OX=9606 GN=EIF2B1 PE=1 SV=1	5	2	10	2	29	8	59	4	305	33.7
P06744	Glucose-6-phosphate isomerase OS=Homo sapiens OX=9606 GN=GPI PE=1 SV=4	6	3	3	3	15	6	7	6	558	63.1
Q9UI30	Multifunctional methyltransferase subunit TRM112-like protein OS=Homo sapiens OX=9606 GN=TRMT112 PE=1 SV=1	38	4	10	4	38	4	16	4	125	14.2
Q7RTV0	PHD finger-like domain-containing protein 5A OS=Homo sapiens OX=9606 GN=PHF5A PE=1 SV=1	30	4	13	4	21	3	13	3	110	12.4
P78371	T-complex protein 1 subunit beta OS=Homo sapiens OX=9606 GN=CCT2 PE=1 SV=4	12	5	10	5	63	29	162	29	535	57.5
P12004	Proliferating cell nuclear antigen OS=Homo sapiens OX=9606 GN=PCNA PE=1 SV=1	24	6	11	6	32	8	53	8	261	28.8
Q9H7B2	Ribosome production factor 2 homolog OS=Homo sapiens OX=9606 GN=RPF2 PE=1 SV=2	45	14	45	14	51	17	171	17	306	35.6
P09012	U1 small nuclear ribonucleoprotein A OS=Homo sapiens OX=9606 GN=SNRPA PE=1 SV=3	43	10	65	8	36	8	45	6	282	31.3
P82650	28S ribosomal protein S22, mitochondrial OS=Homo sapiens OX=9606 GN=MRPS22 PE=1 SV=1	51	17	99	17	51	19	96	19	360	41.3
B5MDF5	GTP-binding nuclear protein Ran OS=Homo sapiens OX=9606 GN=RAN PE=1 SV=1	31	6	10	6	19	4	18	4	233	26.2
Q01780	Exosome component 10 OS=Homo sapiens OX=9606 GN=EXOSC10 PE=1 SV=2	31	21	51	21	41	31	71	31	885	100.8
Q08945	FACT complex subunit SSRP1 OS=Homo sapiens OX=9606 GN=SSRP1 PE=1 SV=1	25	16	64	16	27	17	45	17	709	81
P56537	Eukaryotic translation initiation factor 6 OS=Homo sapiens OX=9606 GN=EIF6 PE=1 SV=1	31	5	75	5	31	5	118	5	245	26.6
Q02040	A-kinase anchor protein 17A OS=Homo sapiens OX=9606 GN=AKAP17A PE=1 SV=2	9	7	10	7	16	13	63	13	695	80.7
P24928	DNA-directed RNA polymerase II subunit RPB1 OS=Homo sapiens OX=9606 GN=POLR2A PE=1 SV=2	1	2	6	2	17	26	50	26	1970	217
P61326	Protein mago nashi homolog OS=Homo sapiens OX=9606 GN=MAGOH PE=1 SV=1	71	11	52	11	61	8	38	8	146	17.2
P04075	Fructose-bisphosphate aldolase A OS=Homo sapiens OX=9606 GN=ALDOA PE=1 SV=2	4	2	4	2	28	9	29	9	364	39.4
O00505	Importin subunit alpha-4 OS=Homo sapiens OX=9606 GN=KPNA3 PE=1 SV=2	18	7	18	3	29	11	28	6	521	57.8
E7ESE2	Prohibitin (Fragment) OS=Homo sapiens OX=9606 GN=PHB PE=1 SV=2	46	8	18	8	30	6	17	6	202	22.4
Q9NYZ3	G2 and S phase-expressed protein 1 OS=Homo sapiens OX=9606 GN=GTSE1 PE=1 SV=3	3	2	2	2	7	4	10	4	720	76.6
P41091	Eukaryotic translation initiation factor 2 subunit 3 OS=Homo sapiens OX=9606 GN=EIF2S3 PE=1 SV=3	26	8	27	8	38	14	59	14	472	51.1
P46778	60S ribosomal protein L21 OS=Homo sapiens OX=9606 GN=RPL21 PE=1 SV=2	64	17	488	17	69	18	464	18	160	18.6
Q8N684	Cleavage and polyadenylation specificity factor subunit 7 OS=Homo sapiens OX=9606 GN=CPSF7 PE=1 SV=1	15	5	10	5	47	21	77	21	471	52
P39023	60S ribosomal protein L3 OS=Homo sapiens OX=9606 GN=RPL3 PE=1 SV=2	66	33	1617	33	73	44	1951	18	403	46.1
Q96EY1	DnaJ homolog subfamily A member 3, mitochondrial OS=Homo sapiens OX=9606 GN=DNAJA3 PE=1 SV=2	11	3	14	3	30	14	116	14	480	52.5
Q5T760	Serine/arginine-rich-splicing factor 11 (Fragment) OS=Homo sapiens OX=9606 GN=SRSF11 PE=1 SV=1	10	3	9	3	21	6	63	6	389	42.3
P56182	Ribosomal RNA processing protein 1 homolog A OS=Homo sapiens OX=9606 GN=RRP1 PE=1 SV=1	19	7	21	7	23	11	59	11	461	52.8
O60783	28S ribosomal protein S14, mitochondrial OS=Homo sapiens OX=9606 GN=MRPS14 PE=1 SV=1	12	1	5	1	22	2	5	2	128	15.1
P35908	Keratin, type II cytoskeletal 2 epidermal OS=Homo sapiens OX=9606 GN=KRT2 PE=1 SV=2	76	41	1110	27	79	48	1876	33	639	65.4
Q14690	Protein RRP5 homolog OS=Homo sapiens OX=9606 GN=PDCD11 PE=1 SV=3	27	44	140	44	48	82	671	82	1871	208.6
P04792	Heat shock protein beta-1 OS=Homo sapiens OX=9606 GN=HSPB1 PE=1 SV=2	61	12	56	12	59	10	34	10	205	22.8
U3KQB0	DNA-directed RNA polymerase II subunit F OS=Homo sapiens OX=9606 GN=POLR2F PE=1 SV=1	7	1	1	1	7	2	4	2	122	13.9
P00338	L-lactate dehydrogenase A chain OS=Homo sapiens OX=9606 GN=LDHA PE=1 SV=2	27	9	28	9	29	9	54	9	332	36.7
Q9UL18	Protein argonaute-1 OS=Homo sapiens OX=9606 GN=AGO1 PE=1 SV=3	33	21	86	12	16	12	31	8	857	97.2
P41208	Centrin-2 OS=Homo sapiens OX=9606 GN=CETN2 PE=1 SV=1	8	1	1	1	30	4	16	4	172	19.7
Q96QE5	Transcription elongation factor, mitochondrial OS=Homo sapiens OX=9606 GN=TEFM PE=1 SV=1	44	14	36	14	36	11	49	11	360	41.7
Q8IZH2	5'-3' exoribonuclease 1 OS=Homo sapiens OX=9606 GN=XRN1 PE=1 SV=1	26	34	115	34	8	12	22	12	1706	194
Q9HD33	39S ribosomal protein L47, mitochondrial OS=Homo sapiens OX=9606 GN=MRPL47 PE=1 SV=2	30	10	40	10	27	7	24	7	250	29.4
Q9Y3B7	39S ribosomal protein L11, mitochondrial OS=Homo sapiens OX=9606 GN=MRPL11 PE=1 SV=1	59	12	62	12	39	6	16	6	192	20.7
Q71UM5	40S ribosomal protein S27-like OS=Homo sapiens OX=9606 GN=RPS27L PE=1 SV=3	42	6	129	2	40	5	129	2	84	9.5
Q9H6R4	Nucleolar protein 6 OS=Homo sapiens OX=9606 GN=NOL6 PE=1 SV=2	44	32	137	32	50	37	230	37	1146	127.5
Q96SI9	Spermatid perinuclear RNA-binding protein OS=Homo sapiens OX=9606 GN=STRBP PE=1 SV=1	41	32	274	28	35	23	203	19	672	73.6
O75569	Interferon-inducible double-stranded RNA-dependent protein kinase activator A OS=Homo sapiens OX=9606 GN=PRKRA PE=1 SV=1	40	11	101	11	40	11	117	11	313	34.4
P15927	Replication protein A 32 kDa subunit OS=Homo sapiens OX=9606 GN=RPA2 PE=1 SV=1	26	5	12	5	10	3	13	3	270	29.2
P19338	Nucleolin OS=Homo sapiens OX=9606 GN=NCL PE=1 SV=3	47	51	1048	1	31	21	136	21	710	76.6
Q9Y3D9	28S ribosomal protein S23, mitochondrial OS=Homo sapiens OX=9606 GN=MRPS23 PE=1 SV=2	44	8	40	8	62	9	47	9	190	21.8
O96028	Histone-lysine N-methyltransferase NSD2 OS=Homo sapiens OX=9606 GN=NSD2 PE=1 SV=1	1	1	1	1	1	2	5	1	1365	152.2
O75818	Ribonuclease P protein subunit p40 OS=Homo sapiens OX=9606 GN=RPP40 PE=1 SV=3	26	6	14	6	36	11	77	11	363	41.8
Q14008	Cytoskeleton-associated protein 5 OS=Homo sapiens OX=9606 GN=CKAP5 PE=1 SV=3	17	29	57	29	11	19	43	19	2032	225.4
P62979	Ubiquitin-40S ribosomal protein S27a OS=Homo sapiens OX=9606 GN=RPS27A PE=1 SV=2	44	9	239	3	46	11	532	5	156	18
Q92665	28S ribosomal protein S31, mitochondrial OS=Homo sapiens OX=9606 GN=MRPS31 PE=1 SV=3	33	11	45	11	25	8	30	8	395	45.3
Q9NVX2	Notchless protein homolog 1 OS=Homo sapiens OX=9606 GN=NLE1 PE=1 SV=4	16	6	10	6	9	4	11	4	485	53.3
Q12788	Transducin beta-like protein 3 OS=Homo sapiens OX=9606 GN=TBL3 PE=1 SV=2	24	14	40	14	27	17	52	17	808	89
P42677	40S ribosomal protein S27 OS=Homo sapiens OX=9606 GN=RPS27 PE=1 SV=3	46	7	223	3	45	6	185	3	84	9.5
H3BVC7	40S ribosomal protein S15a (Fragment) OS=Homo sapiens OX=9606 GN=RPS15A PE=1 SV=1	47	4	72	1	47	5	121	1	58	6.8
Q9UPN6	SR-related and CTD-associated factor 8 OS=Homo sapiens OX=9606 GN=SCAF8 PE=1 SV=1	1	2	5	2	20	18	59	15	1271	140.4
A0A2R8Y5A6	Ataxin-2 OS=Homo sapiens OX=9606 GN=ATXN2 PE=1 SV=1	8	10	31	8	11	12	34	1	1166	125.9
Q9H0D6	5'-3' exoribonuclease 2 OS=Homo sapiens OX=9606 GN=XRN2 PE=1 SV=1	40	34	353	34	37	33	330	33	950	108.5
P48634	Protein PRRC2A OS=Homo sapiens OX=9606 GN=PRRC2A PE=1 SV=3	53	91	574	87	47	80	531	76	2157	228.7
Q92615	La-related protein 4B OS=Homo sapiens OX=9606 GN=LARP4B PE=1 SV=3	46	29	284	28	48	28	215	28	738	80.5
Q9NTJ3	Structural maintenance of chromosomes protein 4 OS=Homo sapiens OX=9606 GN=SMC4 PE=1 SV=2	8	9	10	9	34	39	103	39	1288	147.1
Q12894	Interferon-related developmental regulator 2 OS=Homo sapiens OX=9606 GN=IFRD2 PE=1 SV=3	20	7	63	7	25	9	60	9	506	54.8
O00458	Interferon-related developmental regulator 1 OS=Homo sapiens OX=9606 GN=IFRD1 PE=1 SV=4	28	10	53	10	37	14	93	14	451	50.2
Q16778	Histone H2B type 2-E OS=Homo sapiens OX=9606 GN=H2BC21 PE=1 SV=3	59	9	101	2	53	8	83	2	126	13.9
Q9Y676	28S ribosomal protein S18b, mitochondrial OS=Homo sapiens OX=9606 GN=MRPS18B PE=1 SV=1	23	5	8	5	38	5	11	5	258	29.4
Q9BX40	Protein LSM14 homolog B OS=Homo sapiens OX=9606 GN=LSM14B PE=1 SV=1	11	3	6	3	11	3	11	1	385	42
Q6DD87	Zinc finger protein 787 OS=Homo sapiens OX=9606 GN=ZNF787 PE=1 SV=4	15	5	23	5	7	2	4	2	382	40.4
P82933	28S ribosomal protein S9, mitochondrial OS=Homo sapiens OX=9606 GN=MRPS9 PE=1 SV=2	53	20	77	20	32	13	48	13	396	45.8
Q9UEG4	Zinc finger protein 629 OS=Homo sapiens OX=9606 GN=ZNF629 PE=1 SV=2	7	3	16	2	29	20	79	16	869	96.6
Q9Y3F4	Serine-threonine kinase receptor-associated protein OS=Homo sapiens OX=9606 GN=STRAP PE=1 SV=1	45	12	54	12	57	16	53	16	350	38.4
A0A7P0TA97	Protein disulfide-isomerase OS=Homo sapiens OX=9606 GN=P4HB PE=1 SV=1	28	11	21	11	36	13	34	13	479	53.5
Q9Y2R4	Probable ATP-dependent RNA helicase DDX52 OS=Homo sapiens OX=9606 GN=DDX52 PE=1 SV=4	34	14	49	14	50	21	129	21	599	67.4
O95707	Ribonuclease P protein subunit p29 OS=Homo sapiens OX=9606 GN=POP4 PE=1 SV=2	24	5	12	5	31	7	44	7	220	25.4
P49207	60S ribosomal protein L34 OS=Homo sapiens OX=9606 GN=RPL34 PE=1 SV=3	28	6	222	6	50	11	290	11	117	13.3
P36542	ATP synthase subunit gamma, mitochondrial OS=Homo sapiens OX=9606 GN=ATP5F1C PE=1 SV=1	7	2	2	2	44	11	72	11	298	33
P82675	28S ribosomal protein S5, mitochondrial OS=Homo sapiens OX=9606 GN=MRPS5 PE=1 SV=2	27	11	38	11	26	11	28	11	430	48
A0A7P0TAE1	Endoplasmin OS=Homo sapiens OX=9606 GN=HSP90B1 PE=1 SV=1	4	3	10	2	4	4	40	2	789	90.7
P14866	Heterogeneous nuclear ribonucleoprotein L OS=Homo sapiens OX=9606 GN=HNRNPL PE=1 SV=2	59	24	307	6	40	16	87	16	589	64.1
Q99733	Nucleosome assembly protein 1-like 4 OS=Homo sapiens OX=9606 GN=NAP1L4 PE=1 SV=1	23	8	35	7	27	8	42	7	375	42.8
A0A2R8Y811	40S ribosomal protein S14 (Fragment) OS=Homo sapiens OX=9606 GN=RPS14 PE=1 SV=1	71	12	361	12	69	10	346	10	150	16.1
P16403	Histone H1.2 OS=Homo sapiens OX=9606 GN=H1-2 PE=1 SV=2	49	16	269	6	49	16	248	6	213	21.4
P40926	Malate dehydrogenase, mitochondrial OS=Homo sapiens OX=9606 GN=MDH2 PE=1 SV=3	3	1	1	1	26	7	21	7	338	35.5
C9J384	Protein CMSS1 (Fragment) OS=Homo sapiens OX=9606 GN=CMSS1 PE=1 SV=1	32	9	82	9	32	9	109	9	225	26.2
P35250	Replication factor C subunit 2 OS=Homo sapiens OX=9606 GN=RFC2 PE=1 SV=3	52	15	70	15	53	16	161	16	354	39.1
P07900	Heat shock protein HSP 90-alpha OS=Homo sapiens OX=9606 GN=HSP90AA1 PE=1 SV=5	24	17	51	7	45	35	468	21	732	84.6
P60866	40S ribosomal protein S20 OS=Homo sapiens OX=9606 GN=RPS20 PE=1 SV=1	56	9	305	9	66	12	365	12	119	13.4
P35249	Replication factor C subunit 4 OS=Homo sapiens OX=9606 GN=RFC4 PE=1 SV=2	55	17	101	17	55	19	183	19	363	39.7
P55060	Exportin-2 OS=Homo sapiens OX=9606 GN=CSE1L PE=1 SV=3	3	2	2	2	13	11	25	11	971	110.3
Q9NYL2	Mitogen-activated protein kinase kinase kinase 20 OS=Homo sapiens OX=9606 GN=MAP3K20 PE=1 SV=3	7	4	5	4	33	20	68	20	800	91.1
Q15007	Pre-mRNA-splicing regulator WTAP OS=Homo sapiens OX=9606 GN=WTAP PE=1 SV=2	13	4	10	4	31	10	34	10	396	44.2
B3KS98	Eukaryotic translation initiation factor 3 subunit H OS=Homo sapiens OX=9606 GN=EIF3H PE=1 SV=1	65	21	91	21	65	21	113	21	366	41.6
A0A669KAX9	Ribosomal_L2_C domain-containing protein (Fragment) OS=Homo sapiens OX=9606 PE=4 SV=1	19	4	6	4	12	2	2	2	238	26
Q13428-3	Isoform 3 of Treacle protein OS=Homo sapiens OX=9606 GN=TCOF1	23	32	128	1	55	67	611	0	1489	152.1
F8WCT1	ADP-ribosylation factor-like protein 6-interacting protein 4 OS=Homo sapiens OX=9606 GN=ARL6IP4 PE=1 SV=1	21	3	10	3	16	3	8	3	229	25.6
Q17RY0	Cytoplasmic polyadenylation element-binding protein 4 OS=Homo sapiens OX=9606 GN=CPEB4 PE=1 SV=1	14	7	19	7	2	1	1	1	729	80.1
A0A0G2JMG9	Putative zinc finger protein 66 OS=Homo sapiens OX=9606 GN=ZNF66 PE=1 SV=1	13	2	17	1	18	5	55	1	601	69
D6RBW1	Eukaryotic translation initiation factor 4E OS=Homo sapiens OX=9606 GN=EIF4E PE=1 SV=1	15	4	14	4	15	4	14	4	245	28.5
J3QSF4	Ras-related protein Rab-15 (Fragment) OS=Homo sapiens OX=9606 GN=RAB15 PE=1 SV=1	8	1	1	1	8	1	5	1	140	15.6
O60287	Nucleolar pre-ribosomal-associated protein 1 OS=Homo sapiens OX=9606 GN=URB1 PE=1 SV=4	10	17	23	17	36	64	199	64	2271	254.2
Q9Y324	rRNA-processing protein FCF1 homolog OS=Homo sapiens OX=9606 GN=FCF1 PE=1 SV=1	11	2	4	2	7	2	4	2	198	23.4
P62820	Ras-related protein Rab-1A OS=Homo sapiens OX=9606 GN=RAB1A PE=1 SV=3	4	1	2	1	16	2	4	1	205	22.7
Q12906-7	Isoform 7 of Interleukin enhancer-binding factor 3 OS=Homo sapiens OX=9606 GN=ILF3	61	50	977	2	65	47	819	3	898	95.7
Q9BWJ5	Splicing factor 3B subunit 5 OS=Homo sapiens OX=9606 GN=SF3B5 PE=1 SV=1	48	5	20	5	38	4	22	4	86	10.1
Q9BV38	WD repeat-containing protein 18 OS=Homo sapiens OX=9606 GN=WDR18 PE=1 SV=2	27	9	32	9	34	12	129	12	432	47.4
Q6NW34	Nucleolus and neural progenitor protein OS=Homo sapiens OX=9606 GN=NEPRO PE=1 SV=3	21	9	34	9	42	22	115	22	567	64.5
Q9NZM5	Ribosome biogenesis protein NOP53 OS=Homo sapiens OX=9606 GN=NOP53 PE=1 SV=2	32	11	52	11	25	12	63	12	478	54.4
A0A7I2V4D7	Nodal modulator 3 OS=Homo sapiens OX=9606 GN=NOMO3 PE=1 SV=1	1	1	5	1	5	4	4	4	800	87.4
Q8N163	Cell cycle and apoptosis regulator protein 2 OS=Homo sapiens OX=9606 GN=CCAR2 PE=1 SV=2	45	31	200	31	2	1	1	1	923	102.8
P14868	Aspartate--tRNA ligase, cytoplasmic OS=Homo sapiens OX=9606 GN=DARS1 PE=1 SV=2	43	18	45	18	35	16	59	16	501	57.1
Q9Y3B9	RRP15-like protein OS=Homo sapiens OX=9606 GN=RRP15 PE=1 SV=2	11	4	22	4	40	13	73	13	282	31.5
Q96DV4	39S ribosomal protein L38, mitochondrial OS=Homo sapiens OX=9606 GN=MRPL38 PE=1 SV=2	19	7	37	7	7	3	11	3	380	44.6
P10599	Thioredoxin OS=Homo sapiens OX=9606 GN=TXN PE=1 SV=3	28	3	15	3	31	3	22	3	105	11.7
E5RGC1	F-box/WD repeat-containing protein 11 OS=Homo sapiens OX=9606 GN=FBXW11 PE=1 SV=9	17	6	19	4	4	2	3	2	563	64.5
Q9Y2T7	Y-box-binding protein 2 OS=Homo sapiens OX=9606 GN=YBX2 PE=1 SV=2	11	5	635	1	11	5	212	1	364	38.5
Q9HC36	rRNA methyltransferase 3, mitochondrial OS=Homo sapiens OX=9606 GN=MRM3 PE=1 SV=2	21	9	25	9	22	6	9	6	420	47
Q86SE5	RNA-binding Raly-like protein OS=Homo sapiens OX=9606 GN=RALYL PE=1 SV=2	7	2	26	1	7	2	11	1	291	32.3
Q9NRX2	39S ribosomal protein L17, mitochondrial OS=Homo sapiens OX=9606 GN=MRPL17 PE=1 SV=1	44	9	46	9	10	2	3	2	175	20
Q9NRR4	Ribonuclease 3 OS=Homo sapiens OX=9606 GN=DROSHA PE=1 SV=2	6	6	13	6	10	11	31	11	1374	159.2
Q7KZF4	Staphylococcal nuclease domain-containing protein 1 OS=Homo sapiens OX=9606 GN=SND1 PE=1 SV=1	29	21	58	21	31	22	105	22	910	101.9
P98175-5	Isoform 5 of RNA-binding protein 10 OS=Homo sapiens OX=9606 GN=RBM10	41	37	201	1	20	16	31	15	995	110.3
Q9H0U9	Testis-specific Y-encoded-like protein 1 OS=Homo sapiens OX=9606 GN=TSPYL1 PE=1 SV=3	19	7	25	7	34	11	42	11	437	49.2
Q9P2E9	Ribosome-binding protein 1 OS=Homo sapiens OX=9606 GN=RRBP1 PE=1 SV=5	60	63	640	63	60	63	437	62	1410	152.4
O14646	Chromodomain-helicase-DNA-binding protein 1 OS=Homo sapiens OX=9606 GN=CHD1 PE=1 SV=2	13	20	59	14	34	52	211	42	1710	196.6
O94906	Pre-mRNA-processing factor 6 OS=Homo sapiens OX=9606 GN=PRPF6 PE=1 SV=1	3	3	3	3	36	34	161	34	941	106.9
P26599	Polypyrimidine tract-binding protein 1 OS=Homo sapiens OX=9606 GN=PTBP1 PE=1 SV=1	76	24	258	20	59	16	117	16	531	57.2
Q8N726	Tumor suppressor ARF OS=Homo sapiens OX=9606 GN=CDKN2A PE=1 SV=2	29	3	15	3	48	5	42	5	132	13.9
P09661	U2 small nuclear ribonucleoprotein A' OS=Homo sapiens OX=9606 GN=SNRPA1 PE=1 SV=2	47	13	61	13	47	11	53	11	255	28.4
K7ELG9	Protein LSM12 homolog OS=Homo sapiens OX=9606 GN=LSM12 PE=1 SV=1	26	4	43	4	27	5	32	5	230	24.9
Q2NL82	Pre-rRNA-processing protein TSR1 homolog OS=Homo sapiens OX=9606 GN=TSR1 PE=1 SV=1	42	33	470	33	32	24	238	24	804	91.8
Q15717	ELAV-like protein 1 OS=Homo sapiens OX=9606 GN=ELAVL1 PE=1 SV=2	59	16	455	15	48	14	200	13	326	36.1
Q9NR30	Nucleolar RNA helicase 2 OS=Homo sapiens OX=9606 GN=DDX21 PE=1 SV=5	61	53	1378	50	60	51	1238	48	783	87.3
Q9NWU5	39S ribosomal protein L22, mitochondrial OS=Homo sapiens OX=9606 GN=MRPL22 PE=1 SV=1	46	10	48	10	32	6	24	6	206	23.6
Q969Q0	60S ribosomal protein L36a-like OS=Homo sapiens OX=9606 GN=RPL36AL PE=1 SV=3	33	7	87	2	42	8	139	2	106	12.5
O75821	Eukaryotic translation initiation factor 3 subunit G OS=Homo sapiens OX=9606 GN=EIF3G PE=1 SV=2	32	10	48	2	44	13	44	3	320	35.6
O95816	BAG family molecular chaperone regulator 2 OS=Homo sapiens OX=9606 GN=BAG2 PE=1 SV=1	30	6	25	6	45	10	36	10	211	23.8
Q5RKV6	Exosome complex component MTR3 OS=Homo sapiens OX=9606 GN=EXOSC6 PE=1 SV=1	22	5	8	5	31	6	20	6	272	28.2
Q6DKI1	60S ribosomal protein L7-like 1 OS=Homo sapiens OX=9606 GN=RPL7L1 PE=1 SV=2	25	7	15	7	38	10	45	10	255	29.7
Q06830	Peroxiredoxin-1 OS=Homo sapiens OX=9606 GN=PRDX1 PE=1 SV=1	10	2	3	2	29	7	22	5	199	22.1
F8W7C6	60S ribosomal protein L10 OS=Homo sapiens OX=9606 GN=RPL10 PE=1 SV=2	70	16	592	1	70	15	854	1	163	18.6
C9JBY7	28S ribosomal protein S33, mitochondrial OS=Homo sapiens OX=9606 GN=MRPS33 PE=1 SV=1	22	2	10	2	22	2	6	2	96	11.4
Q9UNQ2	Probable dimethyladenosine transferase OS=Homo sapiens OX=9606 GN=DIMT1 PE=1 SV=1	50	19	182	19	53	19	207	19	313	35.2
P52292	Importin subunit alpha-1 OS=Homo sapiens OX=9606 GN=KPNA2 PE=1 SV=1	51	19	116	19	42	15	69	15	529	57.8
Q5T750	Skin-specific protein 32 OS=Homo sapiens OX=9606 GN=XP32 PE=1 SV=1	3	1	2	1	3	1	10	1	250	26.2
Q9Y3U8	60S ribosomal protein L36 OS=Homo sapiens OX=9606 GN=RPL36 PE=1 SV=3	45	6	95	6	60	8	101	8	105	12.2
Q96GQ7	Probable ATP-dependent RNA helicase DDX27 OS=Homo sapiens OX=9606 GN=DDX27 PE=1 SV=2	28	23	78	23	31	26	102	26	796	89.8
P62937	Peptidyl-prolyl cis-trans isomerase A OS=Homo sapiens OX=9606 GN=PPIA PE=1 SV=2	28	7	21	7	35	7	38	7	165	18
Q9H2W6	39S ribosomal protein L46, mitochondrial OS=Homo sapiens OX=9606 GN=MRPL46 PE=1 SV=1	31	7	21	7	37	9	32	9	279	31.7
Q8N567	Zinc finger CCHC domain-containing protein 9 OS=Homo sapiens OX=9606 GN=ZCCHC9 PE=1 SV=2	4	1	2	1	4	1	2	1	271	30.5
Q13247	Serine/arginine-rich splicing factor 6 OS=Homo sapiens OX=9606 GN=SRSF6 PE=1 SV=2	38	15	184	11	42	18	311	14	344	39.6
P38159	RNA-binding motif protein, X chromosome OS=Homo sapiens OX=9606 GN=RBMX PE=1 SV=3	53	23	423	9	53	23	210	10	391	42.3
P50990	T-complex protein 1 subunit theta OS=Homo sapiens OX=9606 GN=CCT8 PE=1 SV=4	14	7	13	7	54	30	176	30	548	59.6
J3KQN4	60S ribosomal protein L36a OS=Homo sapiens OX=9606 GN=RPL36A PE=1 SV=1	25	7	111	2	32	8	159	2	142	16.4
P08670	Vimentin OS=Homo sapiens OX=9606 GN=VIM PE=1 SV=4	51	22	104	19	52	22	102	19	466	53.6
P20290-2	Isoform 2 of Transcription factor BTF3 OS=Homo sapiens OX=9606 GN=BTF3	76	10	36	10	76	10	82	10	162	17.7
Q96GC5	39S ribosomal protein L48, mitochondrial OS=Homo sapiens OX=9606 GN=MRPL48 PE=1 SV=2	17	3	17	3	21	4	19	4	212	23.9
Q9UKV8	Protein argonaute-2 OS=Homo sapiens OX=9606 GN=AGO2 PE=1 SV=3	43	31	262	25	24	17	52	13	859	97.1
Q96I24	Far upstream element-binding protein 3 OS=Homo sapiens OX=9606 GN=FUBP3 PE=1 SV=2	20	11	25	11	11	6	15	5	572	61.6
Q66LE6	Serine/threonine-protein phosphatase 2A 55 kDa regulatory subunit B delta isoform OS=Homo sapiens OX=9606 GN=PPP2R2D PE=1 SV=1	3	1	1	1	3	1	2	1	453	52
Q9Y3T9	Nucleolar complex protein 2 homolog OS=Homo sapiens OX=9606 GN=NOC2L PE=1 SV=4	12	8	30	8	13	9	38	9	749	84.9
O95478	Ribosome biogenesis protein NSA2 homolog OS=Homo sapiens OX=9606 GN=NSA2 PE=1 SV=1	32	8	20	8	18	5	35	5	260	30
P61247	40S ribosomal protein S3a OS=Homo sapiens OX=9606 GN=RPS3A PE=1 SV=2	72	29	1501	12	78	37	2079	18	264	29.9
Q9UQ80-2	Isoform 2 of Proliferation-associated protein 2G4 OS=Homo sapiens OX=9606 GN=PA2G4	64	21	347	1	71	23	274	1	340	38
Q9UHA2	SS18-like protein 2 OS=Homo sapiens OX=9606 GN=SS18L2 PE=1 SV=1	13	1	1	1	29	3	9	3	77	8.8
O00422	Histone deacetylase complex subunit SAP18 OS=Homo sapiens OX=9606 GN=SAP18 PE=1 SV=1	52	6	12	6	45	7	22	7	153	17.6
P08865	40S ribosomal protein SA OS=Homo sapiens OX=9606 GN=RPSA PE=1 SV=4	56	19	1156	19	67	21	1224	11	295	32.8
P82914	28S ribosomal protein S15, mitochondrial OS=Homo sapiens OX=9606 GN=MRPS15 PE=1 SV=1	25	7	25	7	28	8	34	8	257	29.8
Q86YZ3	Hornerin OS=Homo sapiens OX=9606 GN=HRNR PE=1 SV=2	6	4	11	4	21	20	87	20	2850	282.2
O95232	Luc7-like protein 3 OS=Homo sapiens OX=9606 GN=LUC7L3 PE=1 SV=2	23	10	69	10	29	16	224	16	432	51.4
A0A7P0T868	Protein AATF OS=Homo sapiens OX=9606 GN=AATF PE=1 SV=1	9	4	6	4	36	14	44	14	540	60.8
V9GYY5	Nucleolar protein 12 (Fragment) OS=Homo sapiens OX=9606 PE=3 SV=1	24	6	17	6	50	9	42	9	206	23.8
P25398	40S ribosomal protein S12 OS=Homo sapiens OX=9606 GN=RPS12 PE=1 SV=3	48	9	247	9	42	7	295	7	132	14.5
O95831	Apoptosis-inducing factor 1, mitochondrial OS=Homo sapiens OX=9606 GN=AIFM1 PE=1 SV=1	10	4	7	4	44	24	140	24	613	66.9
P46013	Proliferation marker protein Ki-67 OS=Homo sapiens OX=9606 GN=MKI67 PE=1 SV=2	24	55	151	55	54	144	948	14	3256	358.5
P61927	60S ribosomal protein L37 OS=Homo sapiens OX=9606 GN=RPL37 PE=1 SV=2	42	6	41	6	42	7	61	7	97	11.1
Q969H6	Ribonuclease P/MRP protein subunit POP5 OS=Homo sapiens OX=9606 GN=POP5 PE=1 SV=1	24	4	7	4	28	5	29	5	163	18.8
P50991	T-complex protein 1 subunit delta OS=Homo sapiens OX=9606 GN=CCT4 PE=1 SV=4	8	4	9	4	46	21	140	21	539	57.9
Q99832	T-complex protein 1 subunit eta OS=Homo sapiens OX=9606 GN=CCT7 PE=1 SV=2	8	4	9	4	55	26	146	26	543	59.3
Q92522	Histone H1.10 OS=Homo sapiens OX=9606 GN=H1-10 PE=1 SV=1	56	14	99	14	41	11	107	11	213	22.5
Q9UNX4	WD repeat-containing protein 3 OS=Homo sapiens OX=9606 GN=WDR3 PE=1 SV=1	20	13	36	13	29	21	50	21	943	106
J3QQ67	60S ribosomal protein L18 (Fragment) OS=Homo sapiens OX=9606 GN=RPL18 PE=1 SV=1	52	12	583	2	56	17	910	2	190	21.8
Q9H089	Large subunit GTPase 1 homolog OS=Homo sapiens OX=9606 GN=LSG1 PE=1 SV=2	9	4	8	4	33	19	66	19	658	75.2
O43390-2	Isoform 2 of Heterogeneous nuclear ribonucleoprotein R OS=Homo sapiens OX=9606 GN=HNRNPR	51	30	832	2	48	28	381	1	636	71.2
P51532	Transcription activator BRG1 OS=Homo sapiens OX=9606 GN=SMARCA4 PE=1 SV=2	1	1	3	1	18	26	58	15	1647	184.5
Q8IXM3	39S ribosomal protein L41, mitochondrial OS=Homo sapiens OX=9606 GN=MRPL41 PE=1 SV=1	65	7	47	7	58	5	22	5	137	15.4
Q9Y265	RuvB-like 1 OS=Homo sapiens OX=9606 GN=RUVBL1 PE=1 SV=1	55	19	80	19	49	20	122	20	456	50.2
P35527	Keratin, type I cytoskeletal 9 OS=Homo sapiens OX=9606 GN=KRT9 PE=1 SV=3	66	40	924	39	88	45	1630	19	623	62
G5EA06	28S ribosomal protein S27, mitochondrial OS=Homo sapiens OX=9606 GN=MRPS27 PE=1 SV=1	56	21	140	21	57	18	121	18	358	41.3
P09001	39S ribosomal protein L3, mitochondrial OS=Homo sapiens OX=9606 GN=MRPL3 PE=1 SV=1	36	11	75	11	22	7	24	7	348	38.6
A0A6Q8PFM4	RNA binding protein fox-1 homolog 1 OS=Homo sapiens OX=9606 GN=RBFOX1 PE=1 SV=1	8	4	13	4	10	5	14	5	415	44.7
Q96I25	Splicing factor 45 OS=Homo sapiens OX=9606 GN=RBM17 PE=1 SV=1	24	9	30	9	47	16	72	16	401	44.9
E9PKP7	Nucleolar transcription factor 1 OS=Homo sapiens OX=9606 GN=UBTF PE=1 SV=1	32	23	92	23	27	20	126	20	745	87.4
Q9Y5S9	RNA-binding protein 8A OS=Homo sapiens OX=9606 GN=RBM8A PE=1 SV=1	46	7	35	7	46	7	35	7	174	19.9
Q9H814	Phosphorylated adapter RNA export protein OS=Homo sapiens OX=9606 GN=PHAX PE=1 SV=1	30	10	35	10	3	1	3	1	394	44.4
P40227	T-complex protein 1 subunit zeta OS=Homo sapiens OX=9606 GN=CCT6A PE=1 SV=3	12	5	12	5	51	24	178	24	531	58
P36873	Serine/threonine-protein phosphatase PP1-gamma catalytic subunit OS=Homo sapiens OX=9606 GN=PPP1CC PE=1 SV=1	23	6	20	6	36	10	107	3	323	37
M0QYS1	60S ribosomal protein L13a (Fragment) OS=Homo sapiens OX=9606 GN=RPL13A PE=1 SV=2	63	24	880	1	61	25	944	1	210	24.2
Q00577	Transcriptional activator protein Pur-alpha OS=Homo sapiens OX=9606 GN=PURA PE=1 SV=2	50	16	278	15	42	11	118	11	322	34.9
P32969	60S ribosomal protein L9 OS=Homo sapiens OX=9606 GN=RPL9 PE=1 SV=1	78	17	684	17	85	18	809	18	192	21.9
Q9BUJ2	Heterogeneous nuclear ribonucleoprotein U-like protein 1 OS=Homo sapiens OX=9606 GN=HNRNPUL1 PE=1 SV=2	36	27	350	27	23	16	160	16	856	95.7
Q9Y3I0	RNA-splicing ligase RtcB homolog OS=Homo sapiens OX=9606 GN=RTCB PE=1 SV=1	44	22	91	22	56	27	135	27	505	55.2
Q9NVV4	Poly(A) RNA polymerase, mitochondrial OS=Homo sapiens OX=9606 GN=MTPAP PE=1 SV=1	8	4	4	4	21	11	24	11	582	66.1
Q9UNX3	60S ribosomal protein L26-like 1 OS=Homo sapiens OX=9606 GN=RPL26L1 PE=1 SV=1	52	13	574	2	70	18	648	3	145	17.2
P35268	60S ribosomal protein L22 OS=Homo sapiens OX=9606 GN=RPL22 PE=1 SV=2	64	8	294	7	74	11	419	9	128	14.8
H0YHX9	Nascent polypeptide-associated complex subunit alpha OS=Homo sapiens OX=9606 GN=NACA PE=1 SV=2	33	6	117	6	48	7	136	6	235	25.3
P46781	40S ribosomal protein S9 OS=Homo sapiens OX=9606 GN=RPS9 PE=1 SV=3	66	23	1338	23	69	26	1469	26	194	22.6
P50914	60S ribosomal protein L14 OS=Homo sapiens OX=9606 GN=RPL14 PE=1 SV=4	41	13	518	13	66	19	686	19	215	23.4
Q9NUL7	Probable ATP-dependent RNA helicase DDX28 OS=Homo sapiens OX=9606 GN=DDX28 PE=1 SV=2	61	27	152	27	46	21	97	21	540	59.5
Q8IWR0	Zinc finger CCCH domain-containing protein 7A OS=Homo sapiens OX=9606 GN=ZC3H7A PE=1 SV=1	2	2	2	2	12	8	16	8	971	110.5
O75607	Nucleoplasmin-3 OS=Homo sapiens OX=9606 GN=NPM3 PE=1 SV=3	8	1	3	1	8	1	7	1	178	19.3
C9JQD4	Peptidyl-prolyl cis-trans isomerase OS=Homo sapiens OX=9606 GN=PPIH PE=1 SV=2	34	7	19	7	35	8	23	8	151	16.5
H0YAS6	Polyadenylate-binding protein 1 (Fragment) OS=Homo sapiens OX=9606 GN=PABPC1 PE=1 SV=1	83	8	362	1	68	7	154	1	169	17.9
P40937	Replication factor C subunit 5 OS=Homo sapiens OX=9606 GN=RFC5 PE=1 SV=1	57	16	117	16	68	19	194	19	340	38.5
P62750	60S ribosomal protein L23a OS=Homo sapiens OX=9606 GN=RPL23A PE=1 SV=1	61	16	746	3	56	15	755	15	156	17.7
Q13242	Serine/arginine-rich splicing factor 9 OS=Homo sapiens OX=9606 GN=SRSF9 PE=1 SV=1	49	13	77	12	57	15	145	14	221	25.5
P84103	Serine/arginine-rich splicing factor 3 OS=Homo sapiens OX=9606 GN=SRSF3 PE=1 SV=1	38	9	214	8	41	10	303	9	164	19.3
P56192	Methionine--tRNA ligase, cytoplasmic OS=Homo sapiens OX=9606 GN=MARS1 PE=1 SV=2	2	2	7	2	7	6	16	6	900	101.1
D6RIY6	Exosome complex component RRP45 OS=Homo sapiens OX=9606 GN=EXOSC9 PE=1 SV=1	8	3	8	3	18	5	16	5	423	46.9
A0A0J9YYL3	60 kDa poly(U)-binding-splicing factor (Fragment) OS=Homo sapiens OX=9606 GN=PUF60 PE=1 SV=1	41	15	59	15	55	21	277	21	505	54.6
Q96AG4	Leucine-rich repeat-containing protein 59 OS=Homo sapiens OX=9606 GN=LRRC59 PE=1 SV=1	24	8	22	8	24	9	63	9	307	34.9
O00483	Cytochrome c oxidase subunit NDUFA4 OS=Homo sapiens OX=9606 GN=NDUFA4 PE=1 SV=1	41	4	15	4	72	6	40	6	81	9.4
O60832	H/ACA ribonucleoprotein complex subunit DKC1 OS=Homo sapiens OX=9606 GN=DKC1 PE=1 SV=3	50	25	294	25	50	24	280	24	514	57.6
O75934	Pre-mRNA-splicing factor SPF27 OS=Homo sapiens OX=9606 GN=BCAS2 PE=1 SV=1	55	12	43	12	56	13	142	13	225	26.1
Q96E39	RNA binding motif protein, X-linked-like-1 OS=Homo sapiens OX=9606 GN=RBMXL1 PE=1 SV=1	43	18	240	4	41	17	130	4	390	42.1
H0Y714	U3 small nucleolar ribonucleoprotein protein IMP4 (Fragment) OS=Homo sapiens OX=9606 GN=IMP4 PE=1 SV=1	25	8	22	8	40	11	57	11	280	31.9
Q6PGP7	Tetratricopeptide repeat protein 37 OS=Homo sapiens OX=9606 GN=TTC37 PE=1 SV=1	47	66	357	66	16	22	49	22	1564	175.4
A0A7I2RVZ4	Polypyrimidine tract-binding protein 2 OS=Homo sapiens OX=9606 GN=PTBP2 PE=1 SV=1	10	5	29	3	1	1	5	1	540	58.5
Q8NEF9	Serum response factor-binding protein 1 OS=Homo sapiens OX=9606 GN=SRFBP1 PE=1 SV=1	27	11	36	11	16	7	21	7	429	48.6
Q00325	Phosphate carrier protein, mitochondrial OS=Homo sapiens OX=9606 GN=SLC25A3 PE=1 SV=2	31	10	56	10	45	17	410	17	362	40.1
Q5T200	Zinc finger CCCH domain-containing protein 13 OS=Homo sapiens OX=9606 GN=ZC3H13 PE=1 SV=1	3	5	5	5	12	19	70	19	1668	196.5
O00567	Nucleolar protein 56 OS=Homo sapiens OX=9606 GN=NOP56 PE=1 SV=4	46	23	144	23	59	34	389	34	594	66
P51398	28S ribosomal protein S29, mitochondrial OS=Homo sapiens OX=9606 GN=DAP3 PE=1 SV=1	50	15	82	15	35	12	50	12	398	45.5
P62266	40S ribosomal protein S23 OS=Homo sapiens OX=9606 GN=RPS23 PE=1 SV=3	62	11	486	11	66	12	513	12	143	15.8
Q9GZS1-1	Isoform 1 of DNA-directed RNA polymerase I subunit RPA49 OS=Homo sapiens OX=9606 GN=POLR1E	31	14	65	14	32	15	86	15	481	53.9
O43818	U3 small nucleolar RNA-interacting protein 2 OS=Homo sapiens OX=9606 GN=RRP9 PE=1 SV=1	19	6	12	6	28	11	38	11	475	51.8
Q9Y2R9	28S ribosomal protein S7, mitochondrial OS=Homo sapiens OX=9606 GN=MRPS7 PE=1 SV=2	39	9	46	9	29	7	34	7	242	28.1
Q8NC51	Plasminogen activator inhibitor 1 RNA-binding protein OS=Homo sapiens OX=9606 GN=SERBP1 PE=1 SV=2	63	30	627	0	69	36	751	0	408	44.9
Q8NI27	THO complex subunit 2 OS=Homo sapiens OX=9606 GN=THOC2 PE=1 SV=2	3	5	7	5	22	33	83	33	1593	182.7
Q96EY7	Pentatricopeptide repeat domain-containing protein 3, mitochondrial OS=Homo sapiens OX=9606 GN=PTCD3 PE=1 SV=3	21	14	59	14	21	11	31	11	689	78.5
F5H8D7	DNA repair protein XRCC1 OS=Homo sapiens OX=9606 GN=XRCC1 PE=1 SV=2	27	14	37	14	3	2	2	2	602	66
Q8WVI0	Small integral membrane protein 4 OS=Homo sapiens OX=9606 GN=SMIM4 PE=1 SV=2	16	1	1	1	17	2	10	2	70	8.7
Q96A35	39S ribosomal protein L24, mitochondrial OS=Homo sapiens OX=9606 GN=MRPL24 PE=1 SV=1	53	11	59	11	39	7	28	7	216	24.9
A0A1W2PNW6	BK channel OS=Homo sapiens OX=9606 GN=KCNMA1 PE=1 SV=1	1	1	8	1	1	1	7	1	1230	137
P05388	60S acidic ribosomal protein P0 OS=Homo sapiens OX=9606 GN=RPLP0 PE=1 SV=1	75	30	1306	30	66	27	1738	8	317	34.3
O95793	Double-stranded RNA-binding protein Staufen homolog 1 OS=Homo sapiens OX=9606 GN=STAU1 PE=1 SV=2	41	20	132	17	63	37	525	1	577	63.1
Q99569	Plakophilin-4 OS=Homo sapiens OX=9606 GN=PKP4 PE=1 SV=2	2	2	7	2	1	1	1	1	1192	131.8
E9PJN9	40S ribosomal protein S3 (Fragment) OS=Homo sapiens OX=9606 GN=RPS3 PE=1 SV=1	56	2	14	1	56	2	20	1	36	3.8
P09234	U1 small nuclear ribonucleoprotein C OS=Homo sapiens OX=9606 GN=SNRPC PE=1 SV=1	13	2	9	2	13	2	5	2	159	17.4
Q9UMS4	Pre-mRNA-processing factor 19 OS=Homo sapiens OX=9606 GN=PRPF19 PE=1 SV=1	53	17	236	17	66	20	329	20	504	55.1
Q9BYD6	39S ribosomal protein L1, mitochondrial OS=Homo sapiens OX=9606 GN=MRPL1 PE=1 SV=2	30	9	52	9	3	1	2	1	325	36.9
Q9P035	Very-long-chain (3R)-3-hydroxyacyl-CoA dehydratase 3 OS=Homo sapiens OX=9606 GN=HACD3 PE=1 SV=2	3	1	2	1	32	12	188	12	362	43.1
P82664	28S ribosomal protein S10, mitochondrial OS=Homo sapiens OX=9606 GN=MRPS10 PE=1 SV=2	24	5	11	5	22	3	12	3	201	23
Q5JWE9	Guanine nucleotide-binding protein G(s) subunit alpha isoforms short OS=Homo sapiens OX=9606 GN=GNAS PE=1 SV=3	5	5	7	5	2	2	4	2	1022	109.5
O75494	Serine/arginine-rich splicing factor 10 OS=Homo sapiens OX=9606 GN=SRSF10 PE=1 SV=1	26	7	50	7	29	8	108	6	262	31.3
Q96CT7	Coiled-coil domain-containing protein 124 OS=Homo sapiens OX=9606 GN=CCDC124 PE=1 SV=1	57	17	104	17	44	11	63	11	223	25.8
P07737	Profilin-1 OS=Homo sapiens OX=9606 GN=PFN1 PE=1 SV=2	6	1	3	1	34	4	12	4	140	15
Q9BVG4	Protein PBDC1 OS=Homo sapiens OX=9606 GN=PBDC1 PE=1 SV=1	18	4	7	4	30	6	30	6	233	26
Q9UKV3	Apoptotic chromatin condensation inducer in the nucleus OS=Homo sapiens OX=9606 GN=ACIN1 PE=1 SV=2	2	3	15	3	8	10	36	10	1341	151.8
J3KRX5	60S ribosomal protein L17 (Fragment) OS=Homo sapiens OX=9606 GN=RPL17 PE=1 SV=1	68	15	652	15	68	16	849	16	174	20.2
E7EQ64	Trypsin-1 OS=Homo sapiens OX=9606 GN=PRSS1 PE=1 SV=1	11	2	148	2	15	3	189	3	261	28.1
Q9Y3A4	Ribosomal RNA-processing protein 7 homolog A OS=Homo sapiens OX=9606 GN=RRP7A PE=1 SV=2	38	10	43	10	61	18	113	18	280	32.3
Q9Y2X3	Nucleolar protein 58 OS=Homo sapiens OX=9606 GN=NOP58 PE=1 SV=1	40	17	130	17	48	21	293	21	529	59.5
Q6RFH5	WD repeat-containing protein 74 OS=Homo sapiens OX=9606 GN=WDR74 PE=1 SV=1	4	1	2	1	14	4	7	4	385	42.4
Q9UHA3	Probable ribosome biogenesis protein RLP24 OS=Homo sapiens OX=9606 GN=RSL24D1 PE=1 SV=1	21	3	7	3	7	1	4	1	163	19.6
P16989-2	Isoform 2 of Y-box-binding protein 3 OS=Homo sapiens OX=9606 GN=YBX3	64	17	947	2	64	17	382	2	303	31.9
A5YKK6	CCR4-NOT transcription complex subunit 1 OS=Homo sapiens OX=9606 GN=CNOT1 PE=1 SV=2	0	1	2	1	5	12	20	12	2376	266.8
P27635	60S ribosomal protein L10 OS=Homo sapiens OX=9606 GN=RPL10 PE=1 SV=5	64	18	627	3	64	18	864	4	214	24.6
Q9HCE1	Helicase MOV-10 OS=Homo sapiens OX=9606 GN=MOV10 PE=1 SV=2	70	70	2454	70	53	45	458	45	1003	113.6
P62841	40S ribosomal protein S15 OS=Homo sapiens OX=9606 GN=RPS15 PE=1 SV=2	77	10	343	3	70	7	290	2	145	17
P51116	Fragile X mental retardation syndrome-related protein 2 OS=Homo sapiens OX=9606 GN=FXR2 PE=1 SV=2	51	27	243	24	58	31	241	28	673	74.2
Q9GZR2	RNA exonuclease 4 OS=Homo sapiens OX=9606 GN=REXO4 PE=1 SV=2	39	14	60	14	33	13	56	13	422	46.6
Q9UMY1	Nucleolar protein 7 OS=Homo sapiens OX=9606 GN=NOL7 PE=1 SV=2	23	5	16	5	23	6	39	6	257	29.4
Q07021	Complement component 1 Q subcomponent-binding protein, mitochondrial OS=Homo sapiens OX=9606 GN=C1QBP PE=1 SV=1	51	8	103	8	51	8	106	8	282	31.3
P21333	Filamin-A OS=Homo sapiens OX=9606 GN=FLNA PE=1 SV=4	15	33	51	33	1	3	5	1	2647	280.6
Q9Y6A4	Cilia- and flagella-associated protein 20 OS=Homo sapiens OX=9606 GN=CFAP20 PE=1 SV=1	52	10	23	10	56	11	48	11	193	22.8
Q9BXJ9	N-alpha-acetyltransferase 15, NatA auxiliary subunit OS=Homo sapiens OX=9606 GN=NAA15 PE=1 SV=1	3	3	3	3	12	9	13	9	866	101.2
Q9H0U6	39S ribosomal protein L18, mitochondrial OS=Homo sapiens OX=9606 GN=MRPL18 PE=1 SV=1	17	3	14	3	12	2	5	2	180	20.6
Q86UP2	Kinectin OS=Homo sapiens OX=9606 GN=KTN1 PE=1 SV=1	3	4	6	4	14	16	33	16	1357	156.2
O95470	Sphingosine-1-phosphate lyase 1 OS=Homo sapiens OX=9606 GN=SGPL1 PE=1 SV=3	17	7	8	7	43	25	157	25	568	63.5
Q14694	Ubiquitin carboxyl-terminal hydrolase 10 OS=Homo sapiens OX=9606 GN=USP10 PE=1 SV=2	40	28	134	28	32	21	109	21	798	87.1
Q02543	60S ribosomal protein L18a OS=Homo sapiens OX=9606 GN=RPL18A PE=1 SV=2	54	14	793	14	58	17	859	17	176	20.7
M0R0F0	40S ribosomal protein S5 (Fragment) OS=Homo sapiens OX=9606 GN=RPS5 PE=1 SV=1	70	18	369	18	77	19	544	19	200	22.4
Q9NUL3	Double-stranded RNA-binding protein Staufen homolog 2 OS=Homo sapiens OX=9606 GN=STAU2 PE=1 SV=2	53	30	319	27	39	23	209	20	570	62.6
Q9BUR4	Telomerase Cajal body protein 1 OS=Homo sapiens OX=9606 GN=WRAP53 PE=1 SV=1	6	2	2	2	6	2	7	2	548	59.3
P18077	60S ribosomal protein L35a OS=Homo sapiens OX=9606 GN=RPL35A PE=1 SV=2	65	14	584	14	72	16	520	16	110	12.5
Q12872	Splicing factor, suppressor of white-apricot homolog OS=Homo sapiens OX=9606 GN=SFSWAP PE=1 SV=3	2	2	2	2	22	18	61	18	951	104.8
Q9BSC4	Nucleolar protein 10 OS=Homo sapiens OX=9606 GN=NOL10 PE=1 SV=1	7	4	6	4	14	9	26	9	688	80.3
Q08170	Serine/arginine-rich splicing factor 4 OS=Homo sapiens OX=9606 GN=SRSF4 PE=1 SV=2	24	12	150	8	30	16	342	12	494	56.6
Q8NCA5	Protein FAM98A OS=Homo sapiens OX=9606 GN=FAM98A PE=1 SV=2	35	10	21	10	38	12	58	12	518	55.2
P46777	60S ribosomal protein L5 OS=Homo sapiens OX=9606 GN=RPL5 PE=1 SV=3	58	28	1142	28	62	32	1402	32	297	34.3
Q15629	Translocating chain-associated membrane protein 1 OS=Homo sapiens OX=9606 GN=TRAM1 PE=1 SV=3	10	4	9	4	16	6	44	6	374	43
P11387	DNA topoisomerase 1 OS=Homo sapiens OX=9606 GN=TOP1 PE=1 SV=2	45	38	430	38	38	29	198	29	765	90.7
Q02878	60S ribosomal protein L6 OS=Homo sapiens OX=9606 GN=RPL6 PE=1 SV=3	65	31	1375	31	72	36	1960	36	288	32.7
C9JJ19	28S ribosomal protein S34, mitochondrial OS=Homo sapiens OX=9606 GN=MRPS34 PE=1 SV=2	55	12	70	12	52	11	57	11	225	26.3
Q9NVP1	ATP-dependent RNA helicase DDX18 OS=Homo sapiens OX=9606 GN=DDX18 PE=1 SV=2	42	28	269	28	48	31	315	31	670	75.4
P83731	60S ribosomal protein L24 OS=Homo sapiens OX=9606 GN=RPL24 PE=1 SV=1	54	16	429	16	56	17	537	17	157	17.8
Q9Y4W2	Ribosomal biogenesis protein LAS1L OS=Homo sapiens OX=9606 GN=LAS1L PE=1 SV=2	17	9	14	9	35	19	92	19	734	83
P61513	60S ribosomal protein L37a OS=Homo sapiens OX=9606 GN=RPL37A PE=1 SV=2	52	8	360	8	45	6	487	6	92	10.3
P26368	Splicing factor U2AF 65 kDa subunit OS=Homo sapiens OX=9606 GN=U2AF2 PE=1 SV=4	48	17	101	17	48	17	214	17	475	53.5
P62906	60S ribosomal protein L10a OS=Homo sapiens OX=9606 GN=RPL10A PE=1 SV=2	69	21	874	21	76	26	1156	26	217	24.8
Q9H7N4	Splicing factor, arginine/serine-rich 19 OS=Homo sapiens OX=9606 GN=SCAF1 PE=1 SV=3	1	2	2	1	20	22	101	21	1312	139.2
Q04637	Eukaryotic translation initiation factor 4 gamma 1 OS=Homo sapiens OX=9606 GN=EIF4G1 PE=1 SV=4	26	39	139	1	12	19	60	1	1599	175.4
A0A087WVQ6	Clathrin heavy chain OS=Homo sapiens OX=9606 GN=CLTC PE=1 SV=1	10	15	25	15	18	25	59	25	1679	191.9
O43432	Eukaryotic translation initiation factor 4 gamma 3 OS=Homo sapiens OX=9606 GN=EIF4G3 PE=1 SV=2	3	5	30	1	2	4	14	1	1585	176.5
P62241	40S ribosomal protein S8 OS=Homo sapiens OX=9606 GN=RPS8 PE=1 SV=2	47	12	683	12	51	16	962	16	208	24.2
Q9BXS6	Nucleolar and spindle-associated protein 1 OS=Homo sapiens OX=9606 GN=NUSAP1 PE=1 SV=1	39	15	46	15	35	14	49	14	441	49.4
Q96IX5	ATP synthase membrane subunit K, mitochondrial OS=Homo sapiens OX=9606 GN=ATP5MK PE=1 SV=1	43	2	3	2	45	4	33	4	58	6.5
P62318	Small nuclear ribonucleoprotein Sm D3 OS=Homo sapiens OX=9606 GN=SNRPD3 PE=1 SV=1	15	2	38	2	15	2	23	2	126	13.9
Q9BYD2	39S ribosomal protein L9, mitochondrial OS=Homo sapiens OX=9606 GN=MRPL9 PE=1 SV=2	32	8	38	8	31	7	28	7	267	30.2
Q14152	Eukaryotic translation initiation factor 3 subunit A OS=Homo sapiens OX=9606 GN=EIF3A PE=1 SV=1	57	82	550	82	58	80	439	80	1382	166.5
P81605	Dermcidin OS=Homo sapiens OX=9606 GN=DCD PE=1 SV=2	43	6	72	6	48	8	132	8	110	11.3
P13674-2	Isoform 2 of Prolyl 4-hydroxylase subunit alpha-1 OS=Homo sapiens OX=9606 GN=P4HA1	26	13	33	13	21	9	17	9	534	60.9
A0A3B3ITT5	60S ribosomal protein L29 OS=Homo sapiens OX=9606 GN=RPL29 PE=1 SV=1	23	4	102	4	29	7	158	7	167	18.5
O60306	RNA helicase aquarius OS=Homo sapiens OX=9606 GN=AQR PE=1 SV=4	24	29	62	28	15	18	39	17	1485	171.2
P62829	60S ribosomal protein L23 OS=Homo sapiens OX=9606 GN=RPL23 PE=1 SV=1	74	13	658	5	82	15	1016	7	140	14.9
Q9Y5Q8	General transcription factor 3C polypeptide 5 OS=Homo sapiens OX=9606 GN=GTF3C5 PE=1 SV=2	26	12	35	12	47	23	90	23	519	59.5
G3V325	ATP5MF-PTCD1 readthrough OS=Homo sapiens OX=9606 GN=ATP5MF-PTCD1 PE=4 SV=1	32	25	161	25	3	2	22	2	749	84.1
Q9NQT4	Exosome complex component RRP46 OS=Homo sapiens OX=9606 GN=EXOSC5 PE=1 SV=1	9	2	6	2	17	4	14	4	235	25.2
Q8IVS2	Malonyl-CoA-acyl carrier protein transacylase, mitochondrial OS=Homo sapiens OX=9606 GN=MCAT PE=1 SV=2	37	10	39	10	25	8	13	8	390	42.9
Q9Y399	28S ribosomal protein S2, mitochondrial OS=Homo sapiens OX=9606 GN=MRPS2 PE=1 SV=1	55	15	68	15	33	10	39	10	296	33.2
Q01650	Large neutral amino acids transporter small subunit 1 OS=Homo sapiens OX=9606 GN=SLC7A5 PE=1 SV=2	5	2	4	2	4	2	3	2	507	55
P62899	60S ribosomal protein L31 OS=Homo sapiens OX=9606 GN=RPL31 PE=1 SV=1	54	12	321	12	61	14	377	14	125	14.5
Q9Y3B2	Exosome complex component CSL4 OS=Homo sapiens OX=9606 GN=EXOSC1 PE=1 SV=1	12	2	5	2	19	3	13	3	195	21.4
P63244	Receptor of activated protein C kinase 1 OS=Homo sapiens OX=9606 GN=RACK1 PE=1 SV=3	97	32	1446	32	94	30	1888	1	317	35.1
Q5T749	Keratinocyte proline-rich protein OS=Homo sapiens OX=9606 GN=KPRP PE=1 SV=1	3	2	7	2	3	3	17	3	579	64.1
P49761-1	Isoform 1 of Dual specificity protein kinase CLK3 OS=Homo sapiens OX=9606 GN=CLK3	14	5	20	5	6	2	11	2	490	58.6
Q13185	Chromobox protein homolog 3 OS=Homo sapiens OX=9606 GN=CBX3 PE=1 SV=4	9	1	1	1	22	3	10	3	183	20.8
P62249	40S ribosomal protein S16 OS=Homo sapiens OX=9606 GN=RPS16 PE=1 SV=2	78	19	981	19	83	24	1091	24	146	16.4
P55884	Eukaryotic translation initiation factor 3 subunit B OS=Homo sapiens OX=9606 GN=EIF3B PE=1 SV=3	40	31	255	31	40	24	113	24	814	92.4
O15381	Nuclear valosin-containing protein-like OS=Homo sapiens OX=9606 GN=NVL PE=1 SV=1	21	14	32	14	36	31	248	31	856	95
P62888	60S ribosomal protein L30 OS=Homo sapiens OX=9606 GN=RPL30 PE=1 SV=2	77	11	293	11	80	13	270	13	115	12.8
Q9Y2Q9	28S ribosomal protein S28, mitochondrial OS=Homo sapiens OX=9606 GN=MRPS28 PE=1 SV=1	47	7	25	7	51	8	25	8	187	20.8
A0A6Q8PHK0	E3 ubiquitin-protein ligase TRIP12 OS=Homo sapiens OX=9606 GN=TRIP12 PE=1 SV=1	1	2	2	2	16	25	47	25	2067	228.3
P62917	60S ribosomal protein L8 OS=Homo sapiens OX=9606 GN=RPL8 PE=1 SV=2	70	23	716	23	62	23	973	23	257	28
P61254	60S ribosomal protein L26 OS=Homo sapiens OX=9606 GN=RPL26 PE=1 SV=1	52	14	697	1	70	18	816	3	145	17.2
Q9C0J8	pre-mRNA 3' end processing protein WDR33 OS=Homo sapiens OX=9606 GN=WDR33 PE=1 SV=2	35	35	117	35	29	28	156	28	1336	145.8
Q14974	Importin subunit beta-1 OS=Homo sapiens OX=9606 GN=KPNB1 PE=1 SV=2	12	9	22	9	31	20	59	20	876	97.1
Q9BRU9	rRNA-processing protein UTP23 homolog OS=Homo sapiens OX=9606 GN=UTP23 PE=1 SV=2	21	5	16	5	24	5	14	5	249	28.4
Q9HCS7	Pre-mRNA-splicing factor SYF1 OS=Homo sapiens OX=9606 GN=XAB2 PE=1 SV=2	20	14	25	14	11	9	11	9	855	99.9
O75746	Calcium-binding mitochondrial carrier protein Aralar1 OS=Homo sapiens OX=9606 GN=SLC25A12 PE=1 SV=2	4	2	2	2	31	17	73	12	678	74.7
P49406	39S ribosomal protein L19, mitochondrial OS=Homo sapiens OX=9606 GN=MRPL19 PE=1 SV=2	47	16	92	16	13	4	6	4	292	33.5
Q16629	Serine/arginine-rich splicing factor 7 OS=Homo sapiens OX=9606 GN=SRSF7 PE=1 SV=1	29	9	185	8	38	12	448	11	238	27.4
P40938	Replication factor C subunit 3 OS=Homo sapiens OX=9606 GN=RFC3 PE=1 SV=2	41	13	75	13	52	21	222	21	356	40.5
Q9Y3B4	Splicing factor 3B subunit 6 OS=Homo sapiens OX=9606 GN=SF3B6 PE=1 SV=1	36	4	15	4	36	4	26	4	125	14.6
A0A7I2YQG2	Ribosomal protein L19 OS=Homo sapiens OX=9606 GN=RPL19 PE=1 SV=1	49	17	478	17	53	22	649	22	216	25.7
P83111	Serine beta-lactamase-like protein LACTB, mitochondrial OS=Homo sapiens OX=9606 GN=LACTB PE=1 SV=2	46	22	128	22	49	22	102	22	547	60.7
Q9BQ67	Glutamate-rich WD repeat-containing protein 1 OS=Homo sapiens OX=9606 GN=GRWD1 PE=1 SV=1	51	13	92	13	52	14	76	14	446	49.4
E9PRG8	Uncharacterized protein C11orf98 OS=Homo sapiens OX=9606 GN=C11orf98 PE=4 SV=2	45	5	21	5	33	4	20	4	123	14.2
Q9BYC9	39S ribosomal protein L20, mitochondrial OS=Homo sapiens OX=9606 GN=MRPL20 PE=1 SV=1	19	3	8	3	12	2	3	2	149	17.4
Q9UBQ5	Eukaryotic translation initiation factor 3 subunit K OS=Homo sapiens OX=9606 GN=EIF3K PE=1 SV=1	34	5	30	5	28	4	28	4	218	25
Q9NXF1	Testis-expressed protein 10 OS=Homo sapiens OX=9606 GN=TEX10 PE=1 SV=2	22	17	50	17	44	38	214	38	929	105.6
P10809	60 kDa heat shock protein, mitochondrial OS=Homo sapiens OX=9606 GN=HSPD1 PE=1 SV=2	38	17	77	17	57	30	260	30	573	61
P61978-3	Isoform 3 of Heterogeneous nuclear ribonucleoprotein K OS=Homo sapiens OX=9606 GN=HNRNPK	58	25	478	25	56	22	170	22	440	48.5
P82663	28S ribosomal protein S25, mitochondrial OS=Homo sapiens OX=9606 GN=MRPS25 PE=1 SV=1	51	8	33	8	55	9	50	9	173	20.1
Q7Z2W9	39S ribosomal protein L21, mitochondrial OS=Homo sapiens OX=9606 GN=MRPL21 PE=1 SV=2	29	5	22	5	24	4	15	4	205	22.8
P15880	40S ribosomal protein S2 OS=Homo sapiens OX=9606 GN=RPS2 PE=1 SV=2	62	24	1235	24	63	28	1562	25	293	31.3
Q9Y3D3	28S ribosomal protein S16, mitochondrial OS=Homo sapiens OX=9606 GN=MRPS16 PE=1 SV=1	45	5	23	5	45	5	18	5	137	15.3
P05198	Eukaryotic translation initiation factor 2 subunit 1 OS=Homo sapiens OX=9606 GN=EIF2S1 PE=1 SV=3	31	10	29	10	50	15	58	15	315	36.1
Q9NUQ6-2	Isoform 2 of SPATS2-like protein OS=Homo sapiens OX=9606 GN=SPATS2L	38	15	75	15	44	20	174	1	489	54.1
Q9BYN8	28S ribosomal protein S26, mitochondrial OS=Homo sapiens OX=9606 GN=MRPS26 PE=1 SV=1	43	10	47	10	46	12	86	12	205	24.2
Q9BQG0	Myb-binding protein 1A OS=Homo sapiens OX=9606 GN=MYBBP1A PE=1 SV=2	57	64	595	64	59	67	1392	67	1328	148.8
P61313	60S ribosomal protein L15 OS=Homo sapiens OX=9606 GN=RPL15 PE=1 SV=2	60	16	1030	8	67	20	1305	10	204	24.1
O14979	Heterogeneous nuclear ribonucleoprotein D-like OS=Homo sapiens OX=9606 GN=HNRNPDL PE=1 SV=3	35	16	152	14	25	10	73	9	420	46.4
O14950	Myosin regulatory light chain 12B OS=Homo sapiens OX=9606 GN=MYL12B PE=1 SV=2	30	5	19	5	28	4	7	4	172	19.8
H3BNC9	40S ribosomal protein S17 OS=Homo sapiens OX=9606 PE=3 SV=2	16	14	326	14	17	14	416	14	584	64.5
A0A0D9SGE8	PHD finger protein 6 OS=Homo sapiens OX=9606 GN=PHF6 PE=1 SV=1	4	2	2	2	33	11	43	1	366	41.3
G3V4C1	Heterogeneous nuclear ribonucleoproteins C1/C2 OS=Homo sapiens OX=9606 GN=HNRNPC PE=1 SV=1	67	23	573	2	56	20	412	1	292	32.2
O95602	DNA-directed RNA polymerase I subunit RPA1 OS=Homo sapiens OX=9606 GN=POLR1A PE=1 SV=2	35	49	167	49	45	66	269	65	1720	194.7
Q14151	Scaffold attachment factor B2 OS=Homo sapiens OX=9606 GN=SAFB2 PE=1 SV=1	6	5	9	3	14	12	23	3	953	107.4
P62701	40S ribosomal protein S4, X isoform OS=Homo sapiens OX=9606 GN=RPS4X PE=1 SV=2	78	29	1393	29	78	32	1707	32	263	29.6
Q10570	Cleavage and polyadenylation specificity factor subunit 1 OS=Homo sapiens OX=9606 GN=CPSF1 PE=1 SV=2	39	45	247	45	27	35	219	35	1443	160.8
P52815	39S ribosomal protein L12, mitochondrial OS=Homo sapiens OX=9606 GN=MRPL12 PE=1 SV=2	31	5	22	5	18	3	3	3	198	21.3
Q5JTH9	RRP12-like protein OS=Homo sapiens OX=9606 GN=RRP12 PE=1 SV=2	38	42	334	41	34	41	354	40	1297	143.6
Q13595	Transformer-2 protein homolog alpha OS=Homo sapiens OX=9606 GN=TRA2A PE=1 SV=1	18	7	40	6	27	11	191	8	282	32.7
P51571	Translocon-associated protein subunit delta OS=Homo sapiens OX=9606 GN=SSR4 PE=1 SV=1	31	4	14	4	36	5	61	5	173	19
Q9HBE1	POZ-, AT hook-, and zinc finger-containing protein 1 OS=Homo sapiens OX=9606 GN=PATZ1 PE=1 SV=1	7	4	5	4	14	8	24	7	687	74
P22087	rRNA 2'-O-methyltransferase fibrillarin OS=Homo sapiens OX=9606 GN=FBL PE=1 SV=2	59	15	158	15	62	17	403	17	321	33.8
O60869	Endothelial differentiation-related factor 1 OS=Homo sapiens OX=9606 GN=EDF1 PE=1 SV=1	30	5	22	5	54	10	67	10	148	16.4
J3QR07	YTH domain-containing protein 1 OS=Homo sapiens OX=9606 GN=YTHDC1 PE=1 SV=1	16	12	48	12	15	14	59	14	735	85.5
P19388	DNA-directed RNA polymerases I, II, and III subunit RPABC1 OS=Homo sapiens OX=9606 GN=POLR2E PE=1 SV=4	41	5	8	5	59	9	46	9	210	24.5
A0A7I2YQF8	Eukaryotic translation initiation factor 3 subunit I OS=Homo sapiens OX=9606 GN=EIF3I PE=1 SV=1	49	13	94	13	49	13	104	13	362	40.5
Q9P031	Thyroid transcription factor 1-associated protein 26 OS=Homo sapiens OX=9606 GN=CCDC59 PE=1 SV=2	26	6	24	6	40	10	55	10	241	28.7
Q8IZP2	Putative protein FAM10A4 OS=Homo sapiens OX=9606 GN=ST13P4 PE=5 SV=1	4	1	1	1	13	3	11	3	240	27.4
P63104	14-3-3 protein zeta/delta OS=Homo sapiens OX=9606 GN=YWHAZ PE=1 SV=1	53	12	81	7	51	11	79	7	245	27.7
Q13084	39S ribosomal protein L28, mitochondrial OS=Homo sapiens OX=9606 GN=MRPL28 PE=1 SV=4	62	12	67	12	43	7	23	7	256	30.1
P33947	ER lumen protein-retaining receptor 2 OS=Homo sapiens OX=9606 GN=KDELR2 PE=1 SV=1	13	2	3	2	35	5	47	3	212	24.4
P18124	60S ribosomal protein L7 OS=Homo sapiens OX=9606 GN=RPL7 PE=1 SV=1	64	27	999	27	68	30	1345	30	248	29.2
P62753	40S ribosomal protein S6 OS=Homo sapiens OX=9606 GN=RPS6 PE=1 SV=1	49	18	710	18	47	17	886	17	249	28.7
P35251	Replication factor C subunit 1 OS=Homo sapiens OX=9606 GN=RFC1 PE=1 SV=4	42	42	224	42	49	48	282	48	1148	128.2
Q9NX24	H/ACA ribonucleoprotein complex subunit 2 OS=Homo sapiens OX=9606 GN=NHP2 PE=1 SV=1	30	4	28	4	30	4	43	4	153	17.2
A0A7I2V2G2	75 kDa glucose-regulated protein OS=Homo sapiens OX=9606 GN=HSPA9 PE=1 SV=1	47	26	145	25	49	29	154	28	610	66.6
Q13263	Transcription intermediary factor 1-beta OS=Homo sapiens OX=9606 GN=TRIM28 PE=1 SV=5	23	19	84	19	21	18	99	18	835	88.5
A0A494C0Y9	Constitutive coactivator of PPAR-gamma-like protein 1 (Fragment) OS=Homo sapiens OX=9606 GN=FAM120A PE=1 SV=1	38	7	133	1	33	6	31	1	280	29.5
P62258	14-3-3 protein epsilon OS=Homo sapiens OX=9606 GN=YWHAE PE=1 SV=1	48	14	84	11	46	13	91	10	255	29.2
Q9Y2P8	RNA 3'-terminal phosphate cyclase-like protein OS=Homo sapiens OX=9606 GN=RCL1 PE=1 SV=3	34	12	81	12	35	13	63	13	373	40.8
P02768	Albumin OS=Homo sapiens OX=9606 GN=ALB PE=1 SV=2	5	3	81	3	13	9	179	9	609	69.3
A0A0A0MTB8	WD repeat-containing protein 36 OS=Homo sapiens OX=9606 GN=WDR36 PE=1 SV=1	24	15	43	15	32	23	58	23	895	99.3
O75909	Cyclin-K OS=Homo sapiens OX=9606 GN=CCNK PE=1 SV=2	28	11	47	11	27	10	45	10	580	64.2
P62854	40S ribosomal protein S26 OS=Homo sapiens OX=9606 GN=RPS26 PE=1 SV=3	40	4	355	4	47	7	421	7	115	13
Q96D46	60S ribosomal export protein NMD3 OS=Homo sapiens OX=9606 GN=NMD3 PE=1 SV=1	8	3	9	3	27	12	40	12	503	57.6
Q6PKG0	La-related protein 1 OS=Homo sapiens OX=9606 GN=LARP1 PE=1 SV=2	71	80	2493	45	62	66	1340	40	1096	123.4
Q9NV31	U3 small nucleolar ribonucleoprotein protein IMP3 OS=Homo sapiens OX=9606 GN=IMP3 PE=1 SV=1	44	6	19	6	45	7	37	7	184	21.8
Q32NC0	UPF0711 protein C18orf21 OS=Homo sapiens OX=9606 GN=C18orf21 PE=1 SV=1	17	4	6	4	32	8	35	8	220	24.8
Q9NVI7-2	Isoform 2 of ATPase family AAA domain-containing protein 3A OS=Homo sapiens OX=9606 GN=ATAD3A	30	18	67	5	65	38	260	12	586	66.2
O43660	Pleiotropic regulator 1 OS=Homo sapiens OX=9606 GN=PLRG1 PE=1 SV=1	52	21	127	21	57	27	231	27	514	57.2
A6PW57	Phosphatidylinositol 4-phosphate 5-kinase type-1 alpha OS=Homo sapiens OX=9606 GN=PIP5K1A PE=1 SV=2	6	3	5	3	21	10	17	10	550	61.2
Q96GM8	Target of EGR1 protein 1 OS=Homo sapiens OX=9606 GN=TOE1 PE=1 SV=1	24	9	39	9	19	7	23	7	510	56.5
P07305	Histone H1.0 OS=Homo sapiens OX=9606 GN=H1-0 PE=1 SV=3	21	4	13	4	23	4	13	4	194	20.9
P42166	Lamina-associated polypeptide 2, isoform alpha OS=Homo sapiens OX=9606 GN=TMPO PE=1 SV=2	4	2	2	2	31	14	36	8	694	75.4
Q13155	Aminoacyl tRNA synthase complex-interacting multifunctional protein 2 OS=Homo sapiens OX=9606 GN=AIMP2 PE=1 SV=2	13	3	13	3	13	3	24	3	320	35.3
Q01804	OTU domain-containing protein 4 OS=Homo sapiens OX=9606 GN=OTUD4 PE=1 SV=4	26	24	85	24	2	3	7	3	1114	124
O76021	Ribosomal L1 domain-containing protein 1 OS=Homo sapiens OX=9606 GN=RSL1D1 PE=1 SV=3	55	36	827	36	48	29	304	29	490	54.9
Q15361	Transcription termination factor 1 OS=Homo sapiens OX=9606 GN=TTF1 PE=1 SV=3	5	4	4	4	13	12	27	12	905	103
Q8N5L8	Ribonuclease P protein subunit p25-like protein OS=Homo sapiens OX=9606 GN=RPP25L PE=1 SV=1	18	3	6	3	52	6	29	6	163	17.6
Q71RC2-3	Isoform 3 of La-related protein 4 OS=Homo sapiens OX=9606 GN=LARP4	41	27	398	1	35	22	269	1	723	80.4
Q8TED0	U3 small nucleolar RNA-associated protein 15 homolog OS=Homo sapiens OX=9606 GN=UTP15 PE=1 SV=3	5	2	4	2	45	20	93	20	518	58.4
Q5T9A4	ATPase family AAA domain-containing protein 3B OS=Homo sapiens OX=9606 GN=ATAD3B PE=1 SV=1	29	19	71	6	52	36	205	10	648	72.5
A0A087WY31	YTH domain-containing family protein 3 OS=Homo sapiens OX=9606 GN=YTHDF3 PE=1 SV=1	11	6	21	1	26	14	46	7	588	64.5
Q96NY9	Crossover junction endonuclease MUS81 OS=Homo sapiens OX=9606 GN=MUS81 PE=1 SV=3	24	10	34	10	11	5	14	5	551	61.1
O95059	Ribonuclease P protein subunit p14 OS=Homo sapiens OX=9606 GN=RPP14 PE=1 SV=3	59	6	21	6	65	7	35	7	124	13.7
Q96T21	Selenocysteine insertion sequence-binding protein 2 OS=Homo sapiens OX=9606 GN=SECISBP2 PE=1 SV=2	3	2	2	2	3	2	2	2	854	95.4
Q13243	Serine/arginine-rich splicing factor 5 OS=Homo sapiens OX=9606 GN=SRSF5 PE=1 SV=1	30	9	185	8	31	11	321	10	272	31.2
O14647	Chromodomain-helicase-DNA-binding protein 2 OS=Homo sapiens OX=9606 GN=CHD2 PE=1 SV=2	6	10	28	4	9	18	53	8	1828	211.2
Q9BRD0	BUD13 homolog OS=Homo sapiens OX=9606 GN=BUD13 PE=1 SV=1	2	1	4	1	27	16	48	16	619	70.5
Q9UHB7	AF4/FMR2 family member 4 OS=Homo sapiens OX=9606 GN=AFF4 PE=1 SV=1	43	40	190	40	29	24	45	24	1163	127.4
Q8IX01	SURP and G-patch domain-containing protein 2 OS=Homo sapiens OX=9606 GN=SUGP2 PE=1 SV=2	14	12	33	12	45	39	158	39	1082	120.1
P05496	ATP synthase F(0) complex subunit C1, mitochondrial OS=Homo sapiens OX=9606 GN=ATP5MC1 PE=1 SV=2	28	2	6	2	28	2	14	2	136	14.3
J3KTL2	Serine/arginine-rich splicing factor 1 OS=Homo sapiens OX=9606 GN=SRSF1 PE=1 SV=1	44	14	260	13	49	15	536	14	253	28.3
Q9NWB6	Arginine and glutamate-rich protein 1 OS=Homo sapiens OX=9606 GN=ARGLU1 PE=1 SV=1	6	2	5	2	24	9	75	9	273	33.2
P0CB38	Polyadenylate-binding protein 4-like OS=Homo sapiens OX=9606 GN=PABPC4L PE=2 SV=1	18	7	139	4	23	8	44	6	370	41.8
A0A1W2PNX8	Protein unc-45 homolog A OS=Homo sapiens OX=9606 GN=UNC45A PE=1 SV=1	7	6	16	6	10	8	25	8	1084	118.3
Q8TEX9	Importin-4 OS=Homo sapiens OX=9606 GN=IPO4 PE=1 SV=2	3	3	8	3	4	4	10	4	1081	118.6
Q9H9J2	39S ribosomal protein L44, mitochondrial OS=Homo sapiens OX=9606 GN=MRPL44 PE=1 SV=1	31	10	44	10	10	4	12	4	332	37.5
P62081	40S ribosomal protein S7 OS=Homo sapiens OX=9606 GN=RPS7 PE=1 SV=1	81	22	1050	22	88	26	1120	26	194	22.1
Q8WVM0	Dimethyladenosine transferase 1, mitochondrial OS=Homo sapiens OX=9606 GN=TFB1M PE=1 SV=1	45	12	45	12	35	12	43	12	346	39.5
Q96JP5	E3 ubiquitin-protein ligase ZFP91 OS=Homo sapiens OX=9606 GN=ZFP91 PE=1 SV=1	6	2	5	2	4	2	5	2	570	63.4
Q16777	Histone H2A type 2-C OS=Homo sapiens OX=9606 GN=H2AC20 PE=1 SV=4	41	6	76	2	36	5	43	2	129	14
P42766	60S ribosomal protein L35 OS=Homo sapiens OX=9606 GN=RPL35 PE=1 SV=2	41	6	222	6	46	8	227	8	123	14.5
Q9NPE3	H/ACA ribonucleoprotein complex subunit 3 OS=Homo sapiens OX=9606 GN=NOP10 PE=1 SV=1	52	3	20	3	55	4	33	4	64	7.7
P35030	Trypsin-3 OS=Homo sapiens OX=9606 GN=PRSS3 PE=1 SV=2	4	1	60	1	8	2	86	2	304	32.5
P27708	CAD protein OS=Homo sapiens OX=9606 GN=CAD PE=1 SV=3	2	5	6	5	29	54	236	54	2225	242.8
Q96QR8	Transcriptional activator protein Pur-beta OS=Homo sapiens OX=9606 GN=PURB PE=1 SV=3	47	11	93	10	39	10	72	10	312	33.2
P05141	ADP/ATP translocase 2 OS=Homo sapiens OX=9606 GN=SLC25A5 PE=1 SV=7	47	14	114	6	65	25	1371	6	298	32.8
Q9Y2W1	Thyroid hormone receptor-associated protein 3 OS=Homo sapiens OX=9606 GN=THRAP3 PE=1 SV=2	28	25	92	24	33	28	213	27	955	108.6
Q96L58	Beta-1,3-galactosyltransferase 6 OS=Homo sapiens OX=9606 GN=B3GALT6 PE=1 SV=2	3	1	1	1	26	7	85	7	329	37.1
Q5JVF3	PCI domain-containing protein 2 OS=Homo sapiens OX=9606 GN=PCID2 PE=1 SV=2	7	2	2	2	44	16	66	16	399	46
P12236	ADP/ATP translocase 3 OS=Homo sapiens OX=9606 GN=SLC25A6 PE=1 SV=4	32	10	94	2	71	23	906	5	298	32.8
O15042	U2 snRNP-associated SURP motif-containing protein OS=Homo sapiens OX=9606 GN=U2SURP PE=1 SV=2	17	15	94	15	42	36	152	36	1029	118.2
Q1KMD3	Heterogeneous nuclear ribonucleoprotein U-like protein 2 OS=Homo sapiens OX=9606 GN=HNRNPUL2 PE=1 SV=1	25	16	76	16	14	9	34	9	747	85.1
P62424	60S ribosomal protein L7a OS=Homo sapiens OX=9606 GN=RPL7A PE=1 SV=2	50	18	973	18	56	22	1270	22	266	30
P26373	60S ribosomal protein L13 OS=Homo sapiens OX=9606 GN=RPL13 PE=1 SV=4	55	18	722	18	72	22	1027	22	211	24.2
P60468	Protein transport protein Sec61 subunit beta OS=Homo sapiens OX=9606 GN=SEC61B PE=1 SV=2	38	3	19	3	38	3	15	3	96	10
A0A0G2JIW1	Heat shock 70 kDa protein 1B OS=Homo sapiens OX=9606 GN=HSPA1B PE=1 SV=1	47	27	274	21	55	32	586	26	642	70.1
A0A7I2V535	Non-POU domain-containing octamer-binding protein OS=Homo sapiens OX=9606 GN=NONO PE=1 SV=1	27	12	49	10	62	32	482	28	501	57.6
A0A2R8Y849	40S ribosomal protein S24 OS=Homo sapiens OX=9606 GN=RPS24 PE=1 SV=1	47	9	428	9	44	9	382	9	131	15.2
P11142	Heat shock cognate 71 kDa protein OS=Homo sapiens OX=9606 GN=HSPA8 PE=1 SV=1	60	37	448	29	66	40	656	22	646	70.9
Q5SY16	Polynucleotide 5'-hydroxyl-kinase NOL9 OS=Homo sapiens OX=9606 GN=NOL9 PE=1 SV=1	5	3	5	3	19	11	68	11	702	79.3
Q99598	Translin-associated protein X OS=Homo sapiens OX=9606 GN=TSNAX PE=1 SV=1	38	8	27	8	13	2	3	2	290	33.1
D3YTB1	60S ribosomal protein L32 (Fragment) OS=Homo sapiens OX=9606 GN=RPL32 PE=1 SV=1	62	13	299	13	54	13	296	13	133	15.6
Q9P275	Ubiquitin carboxyl-terminal hydrolase 36 OS=Homo sapiens OX=9606 GN=USP36 PE=1 SV=4	18	17	45	17	36	35	157	35	1123	122.8
A0A0A0MRX1	ELAV-like protein OS=Homo sapiens OX=9606 GN=ELAVL2 PE=1 SV=1	32	10	53	4	30	11	52	10	389	42.6
Q96RR1	Twinkle mtDNA helicase OS=Homo sapiens OX=9606 GN=TWNK PE=1 SV=1	10	5	14	5	16	8	25	8	684	77.1
P46779	60S ribosomal protein L28 OS=Homo sapiens OX=9606 GN=RPL28 PE=1 SV=3	64	14	437	14	64	15	397	15	137	15.7
B4DR61	Protein transport protein Sec61 subunit alpha isoform 1 OS=Homo sapiens OX=9606 GN=SEC61A1 PE=1 SV=1	36	14	146	8	32	13	239	6	482	52.9
Q9NP50	SIN3-HDAC complex-associated factor OS=Homo sapiens OX=9606 GN=SINHCAF PE=1 SV=1	6	1	1	1	10	2	3	2	221	24.8
P14678	Small nuclear ribonucleoprotein-associated proteins B and B' OS=Homo sapiens OX=9606 GN=SNRPB PE=1 SV=2	16	5	66	5	16	6	61	6	240	24.6
Q9UKJ3	G patch domain-containing protein 8 OS=Homo sapiens OX=9606 GN=GPATCH8 PE=1 SV=2	1	1	3	1	5	5	10	5	1502	164.1
A0A6I8PL42	Leucyl-tRNA synthetase OS=Homo sapiens OX=9606 GN=LARS1 PE=1 SV=1	11	10	27	10	14	13	27	13	1130	129.1
O75817	Ribonuclease P protein subunit p20 OS=Homo sapiens OX=9606 GN=POP7 PE=1 SV=2	24	3	11	3	24	3	18	3	140	15.6
O75643	U5 small nuclear ribonucleoprotein 200 kDa helicase OS=Homo sapiens OX=9606 GN=SNRNP200 PE=1 SV=2	24	45	103	45	53	95	567	95	2136	244.4
M0QYQ9	Splicing factor U2AF 65 kDa subunit (Fragment) OS=Homo sapiens OX=9606 GN=U2AF2 PE=4 SV=1	16	1	1	1	16	1	20	1	51	5.5
P62304	Small nuclear ribonucleoprotein E OS=Homo sapiens OX=9606 GN=SNRPE PE=1 SV=1	48	5	38	5	30	3	25	3	92	10.8
Q9Y295	Developmentally-regulated GTP-binding protein 1 OS=Homo sapiens OX=9606 GN=DRG1 PE=1 SV=1	34	9	17	9	50	16	51	16	367	40.5
P61981	14-3-3 protein gamma OS=Homo sapiens OX=9606 GN=YWHAG PE=1 SV=2	54	13	83	8	46	11	70	6	247	28.3
P26639	Threonine--tRNA ligase 1, cytoplasmic OS=Homo sapiens OX=9606 GN=TARS1 PE=1 SV=3	6	4	9	4	11	8	24	8	723	83.4
Q9NQT5	Exosome complex component RRP40 OS=Homo sapiens OX=9606 GN=EXOSC3 PE=1 SV=3	27	5	8	5	31	5	19	5	275	29.6
Q96CW1	AP-2 complex subunit mu OS=Homo sapiens OX=9606 GN=AP2M1 PE=1 SV=2	31	11	30	11	3	2	4	2	435	49.6
P49458	Signal recognition particle 9 kDa protein OS=Homo sapiens OX=9606 GN=SRP9 PE=1 SV=2	83	11	64	11	63	6	29	6	86	10.1
Q9HAN9	Nicotinamide/nicotinic acid mononucleotide adenylyltransferase 1 OS=Homo sapiens OX=9606 GN=NMNAT1 PE=1 SV=1	34	8	36	8	37	10	100	10	279	31.9
Q5VYS8	Terminal uridylyltransferase 7 OS=Homo sapiens OX=9606 GN=TUT7 PE=1 SV=1	30	43	113	40	6	8	12	8	1495	171.1
Q12797	Aspartyl/asparaginyl beta-hydroxylase OS=Homo sapiens OX=9606 GN=ASPH PE=1 SV=3	22	15	39	15	28	18	61	18	758	85.8
O15234	Protein CASC3 OS=Homo sapiens OX=9606 GN=CASC3 PE=1 SV=2	26	16	80	16	14	9	34	9	703	76.2
Q9UHB9	Signal recognition particle subunit SRP68 OS=Homo sapiens OX=9606 GN=SRP68 PE=1 SV=2	52	34	235	34	37	20	48	20	627	70.7
Q13523	Serine/threonine-protein kinase PRP4 homolog OS=Homo sapiens OX=9606 GN=PRPF4B PE=1 SV=3	14	11	25	11	27	26	148	26	1007	116.9
P11388	DNA topoisomerase 2-alpha OS=Homo sapiens OX=9606 GN=TOP2A PE=1 SV=3	50	74	479	60	44	65	371	51	1531	174.3
O95347	Structural maintenance of chromosomes protein 2 OS=Homo sapiens OX=9606 GN=SMC2 PE=1 SV=2	2	3	3	3	28	33	80	33	1197	135.6
E9PDF6	Unconventional myosin-Ib OS=Homo sapiens OX=9606 GN=MYO1B PE=1 SV=1	13	11	20	11	1	1	1	1	1107	128.4
Q9H2U1	ATP-dependent DNA/RNA helicase DHX36 OS=Homo sapiens OX=9606 GN=DHX36 PE=1 SV=2	44	38	288	36	21	19	64	17	1008	114.7
P62875	DNA-directed RNA polymerases I, II, and III subunit RPABC5 OS=Homo sapiens OX=9606 GN=POLR2L PE=1 SV=1	13	1	4	1	30	2	8	2	67	7.6
P62269	40S ribosomal protein S18 OS=Homo sapiens OX=9606 GN=RPS18 PE=1 SV=3	66	21	908	21	66	20	1069	20	152	17.7
P62851	40S ribosomal protein S25 OS=Homo sapiens OX=9606 GN=RPS25 PE=1 SV=1	50	8	233	8	55	10	351	10	125	13.7
P62995	Transformer-2 protein homolog beta OS=Homo sapiens OX=9606 GN=TRA2B PE=1 SV=1	31	8	132	7	38	11	331	8	288	33.6
Q8NEJ9	Neuroguidin OS=Homo sapiens OX=9606 GN=NGDN PE=1 SV=1	19	5	14	5	31	9	59	9	315	35.9
P46783	40S ribosomal protein S10 OS=Homo sapiens OX=9606 GN=RPS10 PE=1 SV=1	74	18	1033	17	70	17	980	16	165	18.9
Q9UII4	E3 ISG15--protein ligase HERC5 OS=Homo sapiens OX=9606 GN=HERC5 PE=1 SV=2	40	42	417	42	79	101	15133	36	1024	116.8
H0YBE0	Protein LYRIC (Fragment) OS=Homo sapiens OX=9606 GN=MTDH PE=1 SV=1	37	2	7	1	37	2	9	1	60	6.4
P30050	60S ribosomal protein L12 OS=Homo sapiens OX=9606 GN=RPL12 PE=1 SV=1	67	12	482	12	81	15	566	15	165	17.8
Q9Y221	60S ribosome subunit biogenesis protein NIP7 homolog OS=Homo sapiens OX=9606 GN=NIP7 PE=1 SV=1	59	8	76	8	59	8	75	8	180	20.4
A0A087WV05	Uncharacterized protein OS=Homo sapiens OX=9606 PE=3 SV=1	69	6	32	6	10	1	1	1	110	12.7
Q8TDN6	Ribosome biogenesis protein BRX1 homolog OS=Homo sapiens OX=9606 GN=BRIX1 PE=1 SV=2	60	16	281	16	60	17	214	17	353	41.4
Q15370	Elongin-B OS=Homo sapiens OX=9606 GN=ELOB PE=1 SV=1	23	3	14	3	36	5	22	5	118	13.1
Q8IZL8	Proline-, glutamic acid- and leucine-rich protein 1 OS=Homo sapiens OX=9606 GN=PELP1 PE=1 SV=2	17	15	80	15	29	22	237	22	1130	119.6
Q8NCU8-1	Isoform Long of Mitoregulin OS=Homo sapiens OX=9606 GN=MTLN	7	1	1	1	7	1	1	1	138	15.6
P48651	Phosphatidylserine synthase 1 OS=Homo sapiens OX=9606 GN=PTDSS1 PE=1 SV=1	8	3	6	3	10	4	63	4	473	55.5
P61353	60S ribosomal protein L27 OS=Homo sapiens OX=9606 GN=RPL27 PE=1 SV=2	70	13	582	13	75	16	617	16	136	15.8
P26196	Probable ATP-dependent RNA helicase DDX6 OS=Homo sapiens OX=9606 GN=DDX6 PE=1 SV=2	44	15	45	15	4	2	7	2	483	54.4
Q9Y3C1	Nucleolar protein 16 OS=Homo sapiens OX=9606 GN=NOP16 PE=1 SV=2	56	11	73	11	56	11	109	3	178	21.2
P62280	40S ribosomal protein S11 OS=Homo sapiens OX=9606 GN=RPS11 PE=1 SV=3	65	15	625	15	68	15	604	15	158	18.4
Q93009	Ubiquitin carboxyl-terminal hydrolase 7 OS=Homo sapiens OX=9606 GN=USP7 PE=1 SV=2	60	53	298	53	19	18	35	18	1102	128.2
Q96EK4	THAP domain-containing protein 11 OS=Homo sapiens OX=9606 GN=THAP11 PE=1 SV=2	11	4	16	4	11	4	28	4	314	34.4
Q8N8A6	ATP-dependent RNA helicase DDX51 OS=Homo sapiens OX=9606 GN=DDX51 PE=1 SV=3	2	1	2	1	42	20	79	20	666	72.4
H3BMM9	RNA-binding protein with serine-rich domain 1 (Fragment) OS=Homo sapiens OX=9606 GN=RNPS1 PE=1 SV=1	25	5	26	5	25	5	36	5	284	31.7
Q8NC51-2	Isoform 2 of Plasminogen activator inhibitor 1 RNA-binding protein OS=Homo sapiens OX=9606 GN=SERBP1	62	29	593	1	68	35	721	1	402	44.2
O60506	Heterogeneous nuclear ribonucleoprotein Q OS=Homo sapiens OX=9606 GN=SYNCRIP PE=1 SV=2	60	37	1188	9	46	27	289	20	623	69.6
Q86UE4	Protein LYRIC OS=Homo sapiens OX=9606 GN=MTDH PE=1 SV=2	35	16	54	15	42	19	90	18	582	63.8
Q92922	SWI/SNF complex subunit SMARCC1 OS=Homo sapiens OX=9606 GN=SMARCC1 PE=1 SV=3	2	2	3	2	15	15	45	11	1105	122.8
O43159	Ribosomal RNA-processing protein 8 OS=Homo sapiens OX=9606 GN=RRP8 PE=1 SV=2	29	11	43	11	31	11	41	11	456	50.7
G3V0E5	Transferrin receptor protein 1 OS=Homo sapiens OX=9606 GN=TFRC PE=1 SV=1	3	2	5	2	1	1	1	1	679	75.9
Q7L2E3-2	Isoform 2 of ATP-dependent RNA helicase DHX30 OS=Homo sapiens OX=9606 GN=DHX30	65	70	1111	70	58	64	1160	64	1222	136
P08579	U2 small nuclear ribonucleoprotein B'' OS=Homo sapiens OX=9606 GN=SNRPB2 PE=1 SV=1	45	9	63	7	24	5	37	3	225	25.5
Q7Z6E9	E3 ubiquitin-protein ligase RBBP6 OS=Homo sapiens OX=9606 GN=RBBP6 PE=1 SV=1	7	11	28	11	33	57	420	57	1792	201.4
Q15046	Lysine--tRNA ligase OS=Homo sapiens OX=9606 GN=KARS1 PE=1 SV=3	26	14	50	14	9	6	12	6	597	68
O43390	Heterogeneous nuclear ribonucleoprotein R OS=Homo sapiens OX=9606 GN=HNRNPR PE=1 SV=1	51	30	891	2	48	29	403	2	633	70.9
P24534	Elongation factor 1-beta OS=Homo sapiens OX=9606 GN=EEF1B2 PE=1 SV=3	19	3	8	3	14	3	10	3	225	24.7
P55265	Double-stranded RNA-specific adenosine deaminase OS=Homo sapiens OX=9606 GN=ADAR PE=1 SV=4	34	41	369	3	30	36	241	36	1226	136
A0A3B3IUA2	Ribonucloprotein OS=Homo sapiens OX=9606 GN=SNU13 PE=1 SV=1	12	4	26	4	12	4	28	4	272	30.1
Q9H0H5	Rac GTPase-activating protein 1 OS=Homo sapiens OX=9606 GN=RACGAP1 PE=1 SV=1	6	4	7	4	7	5	14	5	632	71
P23396	40S ribosomal protein S3 OS=Homo sapiens OX=9606 GN=RPS3 PE=1 SV=2	88	32	1904	4	90	33	2582	4	243	26.7
A0A3B3ISF0	La-related protein 1B OS=Homo sapiens OX=9606 GN=LARP1B PE=1 SV=1	18	20	407	11	15	15	201	7	1115	126.1
Q9Y262	Eukaryotic translation initiation factor 3 subunit L OS=Homo sapiens OX=9606 GN=EIF3L PE=1 SV=1	57	29	276	29	49	25	136	25	564	66.7
Q15393	Splicing factor 3B subunit 3 OS=Homo sapiens OX=9606 GN=SF3B3 PE=1 SV=4	38	36	250	36	31	29	204	29	1217	135.5
H0YEQ8	Polyadenylate-binding protein 4 (Fragment) OS=Homo sapiens OX=9606 GN=PABPC4 PE=1 SV=1	87	12	462	1	65	8	153	1	112	12.6
Q9BRJ6	Uncharacterized protein C7orf50 OS=Homo sapiens OX=9606 GN=C7orf50 PE=1 SV=1	63	10	69	10	50	7	66	7	194	22.1
O75534	Cold shock domain-containing protein E1 OS=Homo sapiens OX=9606 GN=CSDE1 PE=1 SV=2	33	25	87	25	6	5	9	5	798	88.8
Q9H8H2	Probable ATP-dependent RNA helicase DDX31 OS=Homo sapiens OX=9606 GN=DDX31 PE=1 SV=2	34	24	108	24	29	21	96	21	851	94
Q9BUL9	Ribonuclease P protein subunit p25 OS=Homo sapiens OX=9606 GN=RPP25 PE=1 SV=1	10	2	11	2	6	1	8	1	199	20.6
P39019	40S ribosomal protein S19 OS=Homo sapiens OX=9606 GN=RPS19 PE=1 SV=2	79	20	438	20	74	17	541	17	145	16.1
Q02880	DNA topoisomerase 2-beta OS=Homo sapiens OX=9606 GN=TOP2B PE=1 SV=3	17	26	140	12	33	52	269	38	1626	183.2
Q8WWM7	Ataxin-2-like protein OS=Homo sapiens OX=9606 GN=ATXN2L PE=1 SV=2	36	39	440	3	34	36	246	2	1075	113.3
E9PK25	Cofilin, non-muscle isoform OS=Homo sapiens OX=9606 GN=CFL1 PE=1 SV=1	34	5	10	5	25	4	10	4	204	22.7
A0A7I2V539	Glycylpeptide N-tetradecanoyltransferase OS=Homo sapiens OX=9606 GN=NMT1 PE=1 SV=1	16	5	15	5	4	2	4	2	494	56.5
Q9Y224	RNA transcription, translation and transport factor protein OS=Homo sapiens OX=9606 GN=RTRAF PE=1 SV=1	59	13	59	13	62	14	94	14	244	28.1
Q15024	Exosome complex component RRP42 OS=Homo sapiens OX=9606 GN=EXOSC7 PE=1 SV=3	18	4	7	4	24	7	24	7	291	31.8
P82932	28S ribosomal protein S6, mitochondrial OS=Homo sapiens OX=9606 GN=MRPS6 PE=1 SV=3	65	9	37	9	42	5	15	5	125	14.2
Q6P2Q9	Pre-mRNA-processing-splicing factor 8 OS=Homo sapiens OX=9606 GN=PRPF8 PE=1 SV=2	28	56	128	56	53	109	726	109	2335	273.4
Q03701	CCAAT/enhancer-binding protein zeta OS=Homo sapiens OX=9606 GN=CEBPZ PE=1 SV=3	28	23	94	23	40	40	198	40	1054	120.9
Q16540	39S ribosomal protein L23, mitochondrial OS=Homo sapiens OX=9606 GN=MRPL23 PE=1 SV=1	50	7	31	7	45	6	20	6	153	17.8
A0A2R8Y595	Transcriptional repressor CTCF OS=Homo sapiens OX=9606 GN=CTCF PE=1 SV=1	5	3	7	3	11	8	23	8	638	73
D6RAN8	39S ribosomal protein L27, mitochondrial OS=Homo sapiens OX=9606 GN=MRPL27 PE=1 SV=1	47	4	19	4	27	2	4	2	93	10.5
P63220	40S ribosomal protein S21 OS=Homo sapiens OX=9606 GN=RPS21 PE=1 SV=1	60	10	370	10	60	9	278	9	83	9.1
P41214	Eukaryotic translation initiation factor 2D OS=Homo sapiens OX=9606 GN=EIF2D PE=1 SV=3	56	21	115	21	43	18	67	18	584	64.7
Q92900	Regulator of nonsense transcripts 1 OS=Homo sapiens OX=9606 GN=UPF1 PE=1 SV=2	58	58	1180	58	53	49	459	49	1129	124.3
Q15631	Translin OS=Homo sapiens OX=9606 GN=TSN PE=1 SV=1	36	7	17	7	16	3	3	3	228	26.2
Q969L4	U7 snRNA-associated Sm-like protein LSm10 OS=Homo sapiens OX=9606 GN=LSM10 PE=1 SV=1	41	3	6	3	23	2	5	2	123	14.1
P60953	Cell division control protein 42 homolog OS=Homo sapiens OX=9606 GN=CDC42 PE=1 SV=2	9	1	2	1	9	1	3	1	191	21.2
P62244	40S ribosomal protein S15a OS=Homo sapiens OX=9606 GN=RPS15A PE=1 SV=2	88	22	614	19	88	23	664	6	130	14.8
Q6UN15	Pre-mRNA 3'-end-processing factor FIP1 OS=Homo sapiens OX=9606 GN=FIP1L1 PE=1 SV=1	32	13	39	13	40	16	62	16	594	66.5
Q14966	Zinc finger protein 638 OS=Homo sapiens OX=9606 GN=ZNF638 PE=1 SV=2	15	28	86	28	26	45	145	45	1978	220.5
P78345	Ribonuclease P protein subunit p38 OS=Homo sapiens OX=9606 GN=RPP38 PE=1 SV=2	35	9	34	9	56	14	91	14	283	31.8
Q8WXX5	DnaJ homolog subfamily C member 9 OS=Homo sapiens OX=9606 GN=DNAJC9 PE=1 SV=1	31	7	19	7	45	10	44	10	260	29.9
Q5T3I0	G patch domain-containing protein 4 OS=Homo sapiens OX=9606 GN=GPATCH4 PE=1 SV=2	52	21	118	21	57	29	335	15	446	50.4
Q9NY12	H/ACA ribonucleoprotein complex subunit 1 OS=Homo sapiens OX=9606 GN=GAR1 PE=1 SV=1	27	7	49	7	31	8	75	7	217	22.3
O15479	Melanoma-associated antigen B2 OS=Homo sapiens OX=9606 GN=MAGEB2 PE=1 SV=3	32	11	87	10	18	6	20	6	319	35.3
P53621	Coatomer subunit alpha OS=Homo sapiens OX=9606 GN=COPA PE=1 SV=2	5	6	16	6	28	30	106	30	1224	138.3
Q1ED39	Lysine-rich nucleolar protein 1 OS=Homo sapiens OX=9606 GN=KNOP1 PE=1 SV=1	21	10	28	10	42	22	144	22	458	51.6
P60842	Eukaryotic initiation factor 4A-I OS=Homo sapiens OX=9606 GN=EIF4A1 PE=1 SV=1	43	18	109	15	56	21	100	18	406	46.1
A2NJV5	Immunoglobulin kappa variable 2-29 OS=Homo sapiens OX=9606 GN=IGKV2-29 PE=3 SV=2	17	2	70	2	19	3	77	3	120	13.1
Q9UHK0	Nuclear fragile X mental retardation-interacting protein 1 OS=Homo sapiens OX=9606 GN=NUFIP1 PE=1 SV=2	8	4	13	4	17	8	24	8	495	56.3
Q13435	Splicing factor 3B subunit 2 OS=Homo sapiens OX=9606 GN=SF3B2 PE=1 SV=2	32	23	131	23	38	30	150	30	895	100.2
Q96ME7	Zinc finger protein 512 OS=Homo sapiens OX=9606 GN=ZNF512 PE=1 SV=2	4	2	2	2	2	1	1	1	567	64.6
Q99575	Ribonucleases P/MRP protein subunit POP1 OS=Homo sapiens OX=9606 GN=POP1 PE=1 SV=2	42	35	356	35	37	33	204	33	1024	114.6
Q9C0A0	Contactin-associated protein-like 4 OS=Homo sapiens OX=9606 GN=CNTNAP4 PE=1 SV=3	1	1	94	1	1	1	185	1	1308	145.2
P62857	40S ribosomal protein S28 OS=Homo sapiens OX=9606 GN=RPS28 PE=1 SV=1	83	9	173	9	68	6	187	6	69	7.8
Q9NY93	Probable ATP-dependent RNA helicase DDX56 OS=Homo sapiens OX=9606 GN=DDX56 PE=1 SV=1	35	17	81	17	26	14	97	14	547	61.6
O15213	WD repeat-containing protein 46 OS=Homo sapiens OX=9606 GN=WDR46 PE=1 SV=3	8	5	13	5	25	13	29	13	610	68
M0R0P8	Unconventional myosin-IXb OS=Homo sapiens OX=9606 GN=MYO9B PE=1 SV=1	1	3	6	3	1	2	2	2	2157	243.2
A0A7I2V5Q5	Peptidyl-prolyl cis-trans isomerase G OS=Homo sapiens OX=9606 GN=PPIG PE=1 SV=1	3	2	2	2	4	3	10	3	751	88.3
Q13610	Periodic tryptophan protein 1 homolog OS=Homo sapiens OX=9606 GN=PWP1 PE=1 SV=1	26	9	45	9	34	11	75	11	501	55.8
O76094	Signal recognition particle subunit SRP72 OS=Homo sapiens OX=9606 GN=SRP72 PE=1 SV=3	39	23	191	23	20	10	31	10	671	74.6
A0A0G2JPF8	Heterogeneous nuclear ribonucleoprotein C-like 4 OS=Homo sapiens OX=9606 GN=HNRNPCL4 PE=3 SV=1	24	10	333	1	24	10	243	1	293	32
Q9H853	Putative tubulin-like protein alpha-4B OS=Homo sapiens OX=9606 GN=TUBA4B PE=5 SV=2	11	2	92	1	11	2	179	1	241	27.5
Q9Y5A9	YTH domain-containing family protein 2 OS=Homo sapiens OX=9606 GN=YTHDF2 PE=1 SV=2	18	10	40	6	22	12	75	7	579	62.3
Q9UKM9	RNA-binding protein Raly OS=Homo sapiens OX=9606 GN=RALY PE=1 SV=1	57	16	114	16	43	14	76	14	306	32.4
P62277	40S ribosomal protein S13 OS=Homo sapiens OX=9606 GN=RPS13 PE=1 SV=2	58	16	709	16	63	17	782	17	151	17.2
Q9C005	Protein dpy-30 homolog OS=Homo sapiens OX=9606 GN=DPY30 PE=1 SV=1	20	1	1	1	36	2	6	2	99	11.2
Q9H6R0	ATP-dependent RNA helicase DHX33 OS=Homo sapiens OX=9606 GN=DHX33 PE=1 SV=2	21	16	46	16	31	22	99	22	707	78.8
O43172	U4/U6 small nuclear ribonucleoprotein Prp4 OS=Homo sapiens OX=9606 GN=PRPF4 PE=1 SV=2	51	21	103	21	38	16	58	16	522	58.4
Q15269	Periodic tryptophan protein 2 homolog OS=Homo sapiens OX=9606 GN=PWP2 PE=1 SV=2	12	11	34	11	14	13	48	13	919	102.4
A0A384DVU0	Patatin-like phospholipase domain-containing protein 6 OS=Homo sapiens OX=9606 GN=PNPLA6 PE=1 SV=1	1	2	6	2	8	9	18	9	1365	149.8
Q96A19	Coiled-coil domain-containing protein 102A OS=Homo sapiens OX=9606 GN=CCDC102A PE=1 SV=2	34	16	31	16	19	7	10	7	550	62.6
D3DPS3	Arginine/proline rich coiled-coil 1, isoform CRA_b OS=Homo sapiens OX=9606 GN=MAP7D1 PE=1 SV=1	23	19	56	19	34	24	128	24	840	92.6
E7ERS3	Zinc finger CCCH domain-containing protein 18 OS=Homo sapiens OX=9606 GN=ZC3H18 PE=1 SV=1	42	35	223	35	44	38	216	38	977	108.9
Q53T94	TATA box-binding protein-associated factor RNA polymerase I subunit B OS=Homo sapiens OX=9606 GN=TAF1B PE=1 SV=1	2	1	5	1	7	4	6	4	588	68.8
Q96KR1	Zinc finger RNA-binding protein OS=Homo sapiens OX=9606 GN=ZFR PE=1 SV=2	36	34	293	34	36	35	292	35	1074	116.9
Q9NZB2	Constitutive coactivator of PPAR-gamma-like protein 1 OS=Homo sapiens OX=9606 GN=FAM120A PE=1 SV=2	44	42	801	36	33	32	224	27	1118	121.8
P40429	60S ribosomal protein L13a OS=Homo sapiens OX=9606 GN=RPL13A PE=1 SV=2	66	24	887	1	63	25	947	1	203	23.6
P62308	Small nuclear ribonucleoprotein G OS=Homo sapiens OX=9606 GN=SNRPG PE=1 SV=1	37	5	25	5	49	5	22	5	76	8.5
O75400	Pre-mRNA-processing factor 40 homolog A OS=Homo sapiens OX=9606 GN=PRPF40A PE=1 SV=2	11	9	32	9	33	32	216	1	957	108.7
B8ZZS4	Ankyrin repeat and zinc finger domain-containing protein 1 OS=Homo sapiens OX=9606 GN=ANKZF1 PE=1 SV=1	6	3	4	3	14	6	8	6	516	57.5
O00411	DNA-directed RNA polymerase, mitochondrial OS=Homo sapiens OX=9606 GN=POLRMT PE=1 SV=2	38	38	270	38	30	26	131	26	1230	138.5
Q9UJV9	Probable ATP-dependent RNA helicase DDX41 OS=Homo sapiens OX=9606 GN=DDX41 PE=1 SV=2	6	3	4	3	63	37	224	37	622	69.8
P62273	40S ribosomal protein S29 OS=Homo sapiens OX=9606 GN=RPS29 PE=1 SV=2	63	6	159	6	63	7	204	7	56	6.7
P63173	60S ribosomal protein L38 OS=Homo sapiens OX=9606 GN=RPL38 PE=1 SV=2	56	7	289	7	51	6	284	6	70	8.2
Q14444	Caprin-1 OS=Homo sapiens OX=9606 GN=CAPRIN1 PE=1 SV=2	45	21	232	21	36	17	171	17	709	78.3
H0YEH2	Pumilio homolog 1 (Fragment) OS=Homo sapiens OX=9606 GN=PUM1 PE=1 SV=1	17	16	82	12	9	9	17	6	1125	120.2
Q9Y520	Protein PRRC2C OS=Homo sapiens OX=9606 GN=PRRC2C PE=1 SV=4	41	107	881	1	36	93	924	89	2896	316.7
Q6P158	Putative ATP-dependent RNA helicase DHX57 OS=Homo sapiens OX=9606 GN=DHX57 PE=1 SV=2	47	58	463	56	42	48	307	46	1386	155.5
Q08211	ATP-dependent RNA helicase A OS=Homo sapiens OX=9606 GN=DHX9 PE=1 SV=4	59	68	1863	68	58	71	1591	71	1270	140.9
Q9H6F5	Coiled-coil domain-containing protein 86 OS=Homo sapiens OX=9606 GN=CCDC86 PE=1 SV=1	13	4	11	4	27	7	18	7	360	40.2
Q9BZE4	GTP-binding protein 4 OS=Homo sapiens OX=9606 GN=GTPBP4 PE=1 SV=3	57	36	519	36	57	34	289	34	634	73.9
E5RI98	Nucleophosmin OS=Homo sapiens OX=9606 GN=NPM1 PE=1 SV=2	60	12	540	1	73	22	1099	1	230	25.3
H0Y4W2	Transformation/transcription domain-associated protein OS=Homo sapiens OX=9606 GN=TRRAP PE=1 SV=2	3	14	16	14	26	93	179	93	3873	438.6
Q9H5U6	rRNA N6-adenosine-methyltransferase ZCCHC4 OS=Homo sapiens OX=9606 GN=ZCCHC4 PE=1 SV=3	7	3	10	3	5	2	6	2	513	59
Q9UQ35	Serine/arginine repetitive matrix protein 2 OS=Homo sapiens OX=9606 GN=SRRM2 PE=1 SV=2	31	66	215	66	26	56	256	56	2752	299.4
Q9UKD2	mRNA turnover protein 4 homolog OS=Homo sapiens OX=9606 GN=MRTO4 PE=1 SV=2	54	14	98	14	58	16	246	16	239	27.5
Q9NWH9	SAFB-like transcription modulator OS=Homo sapiens OX=9606 GN=SLTM PE=1 SV=2	21	20	63	20	14	12	37	12	1034	117.1
Q9BVJ6	U3 small nucleolar RNA-associated protein 14 homolog A OS=Homo sapiens OX=9606 GN=UTP14A PE=1 SV=1	16	10	14	10	41	28	130	28	771	87.9
Q8WUA4	General transcription factor 3C polypeptide 2 OS=Homo sapiens OX=9606 GN=GTF3C2 PE=1 SV=2	22	15	45	15	29	19	80	19	911	100.6
A0A0B4J1V8	HCG2039996 OS=Homo sapiens OX=9606 GN=PPAN-P2RY11 PE=3 SV=1	16	13	46	13	24	16	115	16	794	87.9
Q7Z333	Probable helicase senataxin OS=Homo sapiens OX=9606 GN=SETX PE=1 SV=4	1	2	2	2	14	35	52	35	2677	302.7
E7ERK9	Translation initiation factor eIF-2B subunit delta OS=Homo sapiens OX=9606 GN=EIF2B4 PE=1 SV=1	2	1	1	1	25	10	49	10	544	59.7
O95625	Zinc finger and BTB domain-containing protein 11 OS=Homo sapiens OX=9606 GN=ZBTB11 PE=1 SV=2	16	15	34	15	9	9	25	9	1053	119.3
O15371	Eukaryotic translation initiation factor 3 subunit D OS=Homo sapiens OX=9606 GN=EIF3D PE=1 SV=1	25	12	68	12	34	13	55	13	548	63.9
Q9HCM4	Band 4.1-like protein 5 OS=Homo sapiens OX=9606 GN=EPB41L5 PE=1 SV=3	3	3	6	1	2	2	14	1	733	81.8
J3KTA4	DEAD box protein 5 OS=Homo sapiens OX=9606 GN=DDX5 PE=1 SV=1	55	35	329	27	48	31	276	24	614	69
P28370	Probable global transcription activator SNF2L1 OS=Homo sapiens OX=9606 GN=SMARCA1 PE=1 SV=2	8	9	25	1	9	10	26	2	1054	122.5
A0A5H1ZRQ2	RNA helicase OS=Homo sapiens OX=9606 GN=DDX17 PE=1 SV=2	39	28	266	20	43	29	329	22	731	80.4
Q92616	eIF-2-alpha kinase activator GCN1 OS=Homo sapiens OX=9606 GN=GCN1 PE=1 SV=7	1	3	3	3	25	59	123	59	2671	292.5
Q9BYJ9	YTH domain-containing family protein 1 OS=Homo sapiens OX=9606 GN=YTHDF1 PE=1 SV=1	17	10	39	5	26	14	50	8	559	60.8
H0Y6Y8	39S ribosomal protein L43, mitochondrial (Fragment) OS=Homo sapiens OX=9606 GN=MRPL43 PE=1 SV=1	35	6	22	6	21	4	5	4	169	18.8
P79522	Proline-rich protein 3 OS=Homo sapiens OX=9606 GN=PRR3 PE=1 SV=2	20	2	13	2	9	1	11	1	188	20.6
Q15459	Splicing factor 3A subunit 1 OS=Homo sapiens OX=9606 GN=SF3A1 PE=1 SV=1	7	4	8	4	11	7	10	7	793	88.8
Q14692	Ribosome biogenesis protein BMS1 homolog OS=Homo sapiens OX=9606 GN=BMS1 PE=1 SV=1	28	31	170	31	22	23	69	23	1282	145.7
O60264	SWI/SNF-related matrix-associated actin-dependent regulator of chromatin subfamily A member 5 OS=Homo sapiens OX=9606 GN=SMARCA5 PE=1 SV=1	15	15	34	7	20	20	45	12	1052	121.8
Q9BUV8	Respirasome Complex Assembly Factor 1 OS=Homo sapiens OX=9606 GN=RAB5IF PE=1 SV=1	14	1	1	1	14	1	2	1	137	15.5
P14373	Zinc finger protein RFP OS=Homo sapiens OX=9606 GN=TRIM27 PE=1 SV=1	32	17	101	17	2	1	1	1	513	58.5
Q9H0A0	RNA cytidine acetyltransferase OS=Homo sapiens OX=9606 GN=NAT10 PE=1 SV=2	58	50	624	50	59	52	790	52	1025	115.7
A0A087X0R7	SENP3-EIF4A1 readthrough (NMD candidate) (Fragment) OS=Homo sapiens OX=9606 GN=SENP3-EIF4A1 PE=3 SV=1	4	2	5	2	26	14	69	14	540	61.2
P49327	Fatty acid synthase OS=Homo sapiens OX=9606 GN=FASN PE=1 SV=3	5	10	21	10	21	41	82	41	2511	273.3
P10412	Histone H1.4 OS=Homo sapiens OX=9606 GN=H1-4 PE=1 SV=2	41	16	257	6	41	14	225	4	219	21.9
H0Y455	DNA replication ATP-dependent helicase/nuclease (Fragment) OS=Homo sapiens OX=9606 GN=DNA2 PE=1 SV=1	2	2	22	2	2	2	11	2	375	42.3
P54136	Arginine--tRNA ligase, cytoplasmic OS=Homo sapiens OX=9606 GN=RARS1 PE=1 SV=2	27	15	40	15	23	13	32	13	660	75.3
Q9H5H4	Zinc finger protein 768 OS=Homo sapiens OX=9606 GN=ZNF768 PE=1 SV=2	15	8	27	7	33	18	77	16	540	60.2
H0YE46	RNA-binding protein 25 (Fragment) OS=Homo sapiens OX=9606 GN=RBM25 PE=1 SV=1	38	3	8	1	56	4	28	1	73	8.7
P78362-2	Isoform 2 of SRSF protein kinase 2 OS=Homo sapiens OX=9606 GN=SRPK2	31	21	145	17	33	22	113	18	699	79
P61604	10 kDa heat shock protein, mitochondrial OS=Homo sapiens OX=9606 GN=HSPE1 PE=1 SV=2	39	4	5	4	49	6	22	6	102	10.9
O43395	U4/U6 small nuclear ribonucleoprotein Prp3 OS=Homo sapiens OX=9606 GN=PRPF3 PE=1 SV=2	51	32	140	32	40	26	78	26	683	77.5
Q12789	General transcription factor 3C polypeptide 1 OS=Homo sapiens OX=9606 GN=GTF3C1 PE=1 SV=4	30	59	203	59	38	79	393	79	2109	238.7
B5MC59	Replication protein A 14 kDa subunit OS=Homo sapiens OX=9606 GN=RPA3 PE=1 SV=1	40	2	4	2	40	2	3	2	82	9.2
A8MXP9	Matrin-3 OS=Homo sapiens OX=9606 GN=MATR3 PE=1 SV=1	51	38	590	38	37	30	374	30	895	99.9
Q9BVP2	Guanine nucleotide-binding protein-like 3 OS=Homo sapiens OX=9606 GN=GNL3 PE=1 SV=2	42	22	254	22	40	23	252	23	549	62
A0A7I2YQ88	Polyadenylate-binding protein OS=Homo sapiens OX=9606 GN=PABPC1 PE=1 SV=1	71	45	2689	1	64	41	1359	2	633	70.3
P12956	X-ray repair cross-complementing protein 6 OS=Homo sapiens OX=9606 GN=XRCC6 PE=1 SV=2	56	34	278	34	55	30	143	30	609	69.8
Q9H307	Pinin OS=Homo sapiens OX=9606 GN=PNN PE=1 SV=5	27	20	50	20	24	16	55	16	717	81.6
Q16560	U11/U12 small nuclear ribonucleoprotein 35 kDa protein OS=Homo sapiens OX=9606 GN=SNRNP35 PE=1 SV=1	6	1	2	1	6	1	5	1	246	29.4
Q02978	Mitochondrial 2-oxoglutarate/malate carrier protein OS=Homo sapiens OX=9606 GN=SLC25A11 PE=1 SV=3	3	1	2	1	62	16	199	16	314	34
Q96K58	Zinc finger protein 668 OS=Homo sapiens OX=9606 GN=ZNF668 PE=1 SV=3	12	6	24	6	1	1	1	1	619	67.8
Q9NPA8	Transcription and mRNA export factor ENY2 OS=Homo sapiens OX=9606 GN=ENY2 PE=1 SV=1	26	2	5	2	44	6	29	6	101	11.5
Q92667	A-kinase anchor protein 1, mitochondrial OS=Homo sapiens OX=9606 GN=AKAP1 PE=1 SV=1	2	2	3	2	15	10	16	10	903	97.3
Q86XZ4	Spermatogenesis-associated serine-rich protein 2 OS=Homo sapiens OX=9606 GN=SPATS2 PE=1 SV=1	35	15	62	15	41	18	81	18	545	59.5
Q00839	Heterogeneous nuclear ribonucleoprotein U OS=Homo sapiens OX=9606 GN=HNRNPU PE=1 SV=6	52	43	1342	4	35	26	510	26	825	90.5
P11021	Endoplasmic reticulum chaperone BiP OS=Homo sapiens OX=9606 GN=HSPA5 PE=1 SV=2	58	37	423	34	55	34	295	31	654	72.3
P05386	60S acidic ribosomal protein P1 OS=Homo sapiens OX=9606 GN=RPLP1 PE=1 SV=1	34	4	248	2	72	5	404	3	114	11.5
Q969S3	Zinc finger protein 622 OS=Homo sapiens OX=9606 GN=ZNF622 PE=1 SV=1	47	25	169	25	43	19	116	19	477	54.2
Q9Y4C8	Probable RNA-binding protein 19 OS=Homo sapiens OX=9606 GN=RBM19 PE=1 SV=3	19	14	45	14	5	5	13	5	960	107.3
P84090	Enhancer of rudimentary homolog OS=Homo sapiens OX=9606 GN=ERH PE=1 SV=1	31	6	31	6	31	6	65	6	104	12.3
Q13310-3	Isoform 3 of Polyadenylate-binding protein 4 OS=Homo sapiens OX=9606 GN=PABPC4	66	51	2076	30	59	42	784	25	660	72.3
Q8TCC3	39S ribosomal protein L30, mitochondrial OS=Homo sapiens OX=9606 GN=MRPL30 PE=1 SV=1	20	3	16	3	27	4	11	4	161	18.5
Q8WYQ5	Microprocessor complex subunit DGCR8 OS=Homo sapiens OX=9606 GN=DGCR8 PE=1 SV=1	8	6	8	6	11	10	18	10	773	86
Q8IZ69	tRNA (uracil-5-)-methyltransferase homolog A OS=Homo sapiens OX=9606 GN=TRMT2A PE=1 SV=2	6	4	8	4	20	11	25	11	625	68.7
Q7Z7K6	Centromere protein V OS=Homo sapiens OX=9606 GN=CENPV PE=1 SV=1	26	5	27	5	17	4	8	4	275	29.9
Q8NHQ9	ATP-dependent RNA helicase DDX55 OS=Homo sapiens OX=9606 GN=DDX55 PE=1 SV=3	42	23	132	23	42	23	104	23	600	68.5
D6RAA6	Transmembrane protein 33 (Fragment) OS=Homo sapiens OX=9606 GN=TMEM33 PE=1 SV=1	5	1	1	1	25	6	36	6	222	25.2
Q15397	Pumilio homolog 3 OS=Homo sapiens OX=9606 GN=PUM3 PE=1 SV=3	35	20	62	20	37	21	81	21	648	73.5
P09874	Poly [ADP-ribose] polymerase 1 OS=Homo sapiens OX=9606 GN=PARP1 PE=1 SV=4	45	42	206	42	33	29	97	29	1014	113
O00571	ATP-dependent RNA helicase DDX3X OS=Homo sapiens OX=9606 GN=DDX3X PE=1 SV=3	36	21	115	20	36	20	73	19	662	73.2
Q15029	116 kDa U5 small nuclear ribonucleoprotein component OS=Homo sapiens OX=9606 GN=EFTUD2 PE=1 SV=1	20	14	41	13	47	38	248	37	972	109.4
P62312	U6 snRNA-associated Sm-like protein LSm6 OS=Homo sapiens OX=9606 GN=LSM6 PE=1 SV=1	46	4	7	4	46	4	9	4	80	9.1
Q71RC2	La-related protein 4 OS=Homo sapiens OX=9606 GN=LARP4 PE=1 SV=3	42	27	404	1	35	22	271	1	724	80.5
A0A0C4DGZ1	Zinc finger CCCH domain-containing protein 8 OS=Homo sapiens OX=9606 GN=ZC3H8 PE=1 SV=1	26	7	25	7	25	5	15	5	297	34.3
Q9NYF8	Bcl-2-associated transcription factor 1 OS=Homo sapiens OX=9606 GN=BCLAF1 PE=1 SV=2	22	17	44	16	37	33	259	32	920	106.1
Q9H6S0	3'-5' RNA helicase YTHDC2 OS=Homo sapiens OX=9606 GN=YTHDC2 PE=1 SV=2	43	53	362	53	34	40	118	40	1430	160.1
B5MCF9	Pescadillo homolog OS=Homo sapiens OX=9606 GN=PES1 PE=1 SV=1	31	18	68	18	38	20	84	20	571	66
P62306	Small nuclear ribonucleoprotein F OS=Homo sapiens OX=9606 GN=SNRPF PE=1 SV=1	24	2	7	2	24	3	13	3	86	9.7
P27694	Replication protein A 70 kDa DNA-binding subunit OS=Homo sapiens OX=9606 GN=RPA1 PE=1 SV=2	29	14	27	14	25	12	15	12	616	68.1
P46087	Probable 28S rRNA (cytosine(4447)-C(5))-methyltransferase OS=Homo sapiens OX=9606 GN=NOP2 PE=1 SV=2	53	36	556	36	46	33	301	33	812	89.2
Q9BXP5	Serrate RNA effector molecule homolog OS=Homo sapiens OX=9606 GN=SRRT PE=1 SV=1	40	32	187	32	35	28	198	28	876	100.6
O60333-3	Isoform 3 of Kinesin-like protein KIF1B OS=Homo sapiens OX=9606 GN=KIF1B	19	20	62	7	8	8	15	8	1153	130.3
O14744	Protein arginine N-methyltransferase 5 OS=Homo sapiens OX=9606 GN=PRMT5 PE=1 SV=4	22	11	32	11	7	5	10	5	637	72.6
Q9UKF6	Cleavage and polyadenylation specificity factor subunit 3 OS=Homo sapiens OX=9606 GN=CPSF3 PE=1 SV=1	16	11	50	11	25	15	43	15	684	77.4
Q12899	Tripartite motif-containing protein 26 OS=Homo sapiens OX=9606 GN=TRIM26 PE=1 SV=1	27	15	56	15	16	9	14	9	539	62.1
A0A0B4J1R6	Transketolase OS=Homo sapiens OX=9606 GN=TKT PE=1 SV=1	13	5	9	5	6	2	6	2	457	49.9
Q9H9Y6	DNA-directed RNA polymerase I subunit RPA2 OS=Homo sapiens OX=9606 GN=POLR1B PE=1 SV=2	17	16	64	16	29	27	106	27	1135	128.1
Q9Y5J1	U3 small nucleolar RNA-associated protein 18 homolog OS=Homo sapiens OX=9606 GN=UTP18 PE=1 SV=3	41	14	56	14	34	13	47	13	556	62
P49756	RNA-binding protein 25 OS=Homo sapiens OX=9606 GN=RBM25 PE=1 SV=3	21	15	63	13	29	22	198	19	843	100.1
Q9Y6M1	Insulin-like growth factor 2 mRNA-binding protein 2 OS=Homo sapiens OX=9606 GN=IGF2BP2 PE=1 SV=2	51	28	364	25	49	27	213	24	599	66.1
Q9NTK5-3	Isoform 3 of Obg-like ATPase 1 OS=Homo sapiens OX=9606 GN=OLA1	8	2	7	2	12	3	12	1	278	31.4
H0YEU2	40S ribosomal protein S3 (Fragment) OS=Homo sapiens OX=9606 GN=RPS3 PE=1 SV=1	90	17	1201	1	91	18	1579	1	171	18.7
Q8IY81	pre-rRNA 2'-O-ribose RNA methyltransferase FTSJ3 OS=Homo sapiens OX=9606 GN=FTSJ3 PE=1 SV=2	34	23	87	23	35	25	167	25	847	96.5
J3KTJ3	60S ribosomal protein L23 OS=Homo sapiens OX=9606 GN=RPL23 PE=1 SV=1	79	9	357	1	79	9	577	1	81	8.9
Q8IY37	Probable ATP-dependent RNA helicase DHX37 OS=Homo sapiens OX=9606 GN=DHX37 PE=1 SV=1	13	13	36	13	37	38	189	38	1157	129.5
P63167	Dynein light chain 1, cytoplasmic OS=Homo sapiens OX=9606 GN=DYNLL1 PE=1 SV=1	39	5	15	3	27	4	19	3	89	10.4
Q07065	Cytoskeleton-associated protein 4 OS=Homo sapiens OX=9606 GN=CKAP4 PE=1 SV=2	9	5	10	5	58	32	162	32	602	66
Q9GZR7	ATP-dependent RNA helicase DDX24 OS=Homo sapiens OX=9606 GN=DDX24 PE=1 SV=1	45	33	294	33	46	32	259	32	859	96.3
Q15776	Zinc finger protein with KRAB and SCAN domains 8 OS=Homo sapiens OX=9606 GN=ZKSCAN8 PE=1 SV=2	14	7	11	6	37	16	41	15	578	65.8
P69905	Hemoglobin subunit alpha OS=Homo sapiens OX=9606 GN=HBA1 PE=1 SV=2	24	4	11	4	6	1	2	1	142	15.2
Q92979	Ribosomal RNA small subunit methyltransferase NEP1 OS=Homo sapiens OX=9606 GN=EMG1 PE=1 SV=4	13	2	11	2	13	2	7	2	244	26.7
P08621	U1 small nuclear ribonucleoprotein 70 kDa OS=Homo sapiens OX=9606 GN=SNRNP70 PE=1 SV=2	25	13	101	13	24	12	44	12	437	51.5
H0Y9X1	Translation machinery-associated protein 16 (Fragment) OS=Homo sapiens OX=9606 GN=TMA16 PE=1 SV=1	9	2	3	2	17	4	20	4	242	27.7
P05387	60S acidic ribosomal protein P2 OS=Homo sapiens OX=9606 GN=RPLP2 PE=1 SV=1	95	11	353	9	95	13	667	11	115	11.7
Q9NQZ2	Something about silencing protein 10 OS=Homo sapiens OX=9606 GN=UTP3 PE=1 SV=1	13	5	22	5	22	9	36	9	479	54.5
P42285	Exosome RNA helicase MTR4 OS=Homo sapiens OX=9606 GN=MTREX PE=1 SV=3	39	35	222	35	31	28	127	28	1042	117.7
Q96PY5	Formin-like protein 2 OS=Homo sapiens OX=9606 GN=FMNL2 PE=1 SV=3	6	6	11	6	6	6	10	2	1086	123.2
Q9NZI8	Insulin-like growth factor 2 mRNA-binding protein 1 OS=Homo sapiens OX=9606 GN=IGF2BP1 PE=1 SV=2	57	42	1109	37	53	35	573	30	577	63.4
G3V203	60S ribosomal protein L18 OS=Homo sapiens OX=9606 GN=RPL18 PE=1 SV=1	55	11	523	1	60	16	829	1	164	18.7
A0A494C108	Protein KRI1 homolog OS=Homo sapiens OX=9606 GN=KRI1 PE=1 SV=1	12	7	22	7	27	15	95	15	709	83.2
E7EPI0	Inhibitor of Bruton tyrosine kinase OS=Homo sapiens OX=9606 GN=IBTK PE=1 SV=1	7	9	16	9	15	17	35	17	1338	148.9
Q6ZN55	Zinc finger protein 574 OS=Homo sapiens OX=9606 GN=ZNF574 PE=1 SV=2	14	10	16	10	5	4	8	4	896	98.8
V9GYM8	Guanine nucleotide exchange factor H1 OS=Homo sapiens OX=9606 GN=ARHGEF2 PE=1 SV=1	5	3	5	3	5	6	10	6	1031	116
O00425	Insulin-like growth factor 2 mRNA-binding protein 3 OS=Homo sapiens OX=9606 GN=IGF2BP3 PE=1 SV=2	58	35	810	28	48	29	290	22	579	63.7
P60059	Protein transport protein Sec61 subunit gamma OS=Homo sapiens OX=9606 GN=SEC61G PE=1 SV=1	31	2	6	2	31	2	5	2	68	7.7
Q9UN86	Ras GTPase-activating protein-binding protein 2 OS=Homo sapiens OX=9606 GN=G3BP2 PE=1 SV=2	52	23	293	1	54	20	137	3	482	54.1
Q12873	Chromodomain-helicase-DNA-binding protein 3 OS=Homo sapiens OX=9606 GN=CHD3 PE=1 SV=3	16	24	51	24	18	30	67	16	2000	226.5
Q6P1L8	39S ribosomal protein L14, mitochondrial OS=Homo sapiens OX=9606 GN=MRPL14 PE=1 SV=1	17	2	13	2	7	1	2	1	145	15.9
Q96K17	Transcription factor BTF3 homolog 4 OS=Homo sapiens OX=9606 GN=BTF3L4 PE=1 SV=1	18	1	1	1	63	5	7	5	158	17.3
H0YBW1	La-related protein 1 (Fragment) OS=Homo sapiens OX=9606 GN=LARP1 PE=1 SV=1	78	22	633	1	63	19	322	1	281	32.6
P55010	Eukaryotic translation initiation factor 5 OS=Homo sapiens OX=9606 GN=EIF5 PE=1 SV=2	3	1	2	1	6	2	2	2	431	49.2
Q99613	Eukaryotic translation initiation factor 3 subunit C OS=Homo sapiens OX=9606 GN=EIF3C PE=1 SV=1	29	25	225	25	31	26	105	26	913	105.3
B4DXZ6	Fragile X mental retardation syndrome-related protein 1 OS=Homo sapiens OX=9606 GN=FXR1 PE=1 SV=1	40	20	225	18	53	29	222	27	608	68.3
Q9UM00	Calcium load-activated calcium channel OS=Homo sapiens OX=9606 GN=TMCO1 PE=1 SV=2	6	1	1	1	22	5	30	5	239	27.1
P38935	DNA-binding protein SMUBP-2 OS=Homo sapiens OX=9606 GN=IGHMBP2 PE=1 SV=3	16	14	45	13	17	17	33	17	993	109.1
Q96AY2	Crossover junction endonuclease EME1 OS=Homo sapiens OX=9606 GN=EME1 PE=1 SV=2	4	2	6	2	7	3	4	3	570	63.2
O60293	Zinc finger C3H1 domain-containing protein OS=Homo sapiens OX=9606 GN=ZFC3H1 PE=1 SV=3	16	26	76	26	21	38	137	38	1989	226.2
Q96LT9	RNA-binding region-containing protein 3 OS=Homo sapiens OX=9606 GN=RNPC3 PE=1 SV=1	9	3	3	3	9	4	12	4	517	58.5
A0A7P0TBA9	Interferon-induced, double-stranded RNA-activated protein kinase OS=Homo sapiens OX=9606 GN=EIF2AK2 PE=1 SV=1	13	6	12	6	28	14	39	14	541	61
O43290	U4/U6.U5 tri-snRNP-associated protein 1 OS=Homo sapiens OX=9606 GN=SART1 PE=1 SV=1	7	5	6	5	36	22	61	22	800	90.2
P35637	RNA-binding protein FUS OS=Homo sapiens OX=9606 GN=FUS PE=1 SV=1	3	2	6	2	12	4	14	3	526	53.4
Q8IWX8	Calcium homeostasis endoplasmic reticulum protein OS=Homo sapiens OX=9606 GN=CHERP PE=1 SV=3	10	9	50	9	24	17	56	17	916	103.6
Q4KMP7	TBC1 domain family member 10B OS=Homo sapiens OX=9606 GN=TBC1D10B PE=1 SV=3	1	1	3	1	6	4	10	4	808	87.1
O15294	UDP-N-acetylglucosamine--peptide N-acetylglucosaminyltransferase 110 kDa subunit OS=Homo sapiens OX=9606 GN=OGT PE=1 SV=3	5	4	5	4	1	1	1	1	1046	116.9
Q07666	KH domain-containing, RNA-binding, signal transduction-associated protein 1 OS=Homo sapiens OX=9606 GN=KHDRBS1 PE=1 SV=1	15	6	26	6	15	6	34	6	443	48.2
P68366	Tubulin alpha-4A chain OS=Homo sapiens OX=9606 GN=TUBA4A PE=1 SV=1	38	16	287	2	44	19	788	2	448	49.9
O75691	Small subunit processome component 20 homolog OS=Homo sapiens OX=9606 GN=UTP20 PE=1 SV=3	9	24	38	24	15	41	90	41	2785	318.2
Q13283	Ras GTPase-activating protein-binding protein 1 OS=Homo sapiens OX=9606 GN=G3BP1 PE=1 SV=1	62	24	293	21	60	21	199	20	466	52.1
Q9UJA5	tRNA (adenine(58)-N(1))-methyltransferase non-catalytic subunit TRM6 OS=Homo sapiens OX=9606 GN=TRMT6 PE=1 SV=1	34	15	33	15	43	22	107	22	497	55.8
A0A286YEZ8	Heterogeneous nuclear ribonucleoprotein R (Fragment) OS=Homo sapiens OX=9606 GN=HNRNPR PE=1 SV=1	37	6	194	1	37	6	70	1	141	16.2
P62891	60S ribosomal protein L39 OS=Homo sapiens OX=9606 GN=RPL39 PE=1 SV=2	24	2	20	2	24	2	33	2	51	6.4
P55199	RNA polymerase II elongation factor ELL OS=Homo sapiens OX=9606 GN=ELL PE=1 SV=1	4	2	2	2	11	5	9	5	621	68.2
P15311	Ezrin OS=Homo sapiens OX=9606 GN=EZR PE=1 SV=4	4	2	12	2	9	5	10	5	586	69.4
O75533	Splicing factor 3B subunit 1 OS=Homo sapiens OX=9606 GN=SF3B1 PE=1 SV=3	48	44	266	44	48	46	205	46	1304	145.7
Q12874	Splicing factor 3A subunit 3 OS=Homo sapiens OX=9606 GN=SF3A3 PE=1 SV=1	19	8	16	8	12	6	10	6	501	58.8
Q9BZJ0	Crooked neck-like protein 1 OS=Homo sapiens OX=9606 GN=CRNKL1 PE=1 SV=4	9	8	18	8	16	12	16	12	848	100.4
Q13405	39S ribosomal protein L49, mitochondrial OS=Homo sapiens OX=9606 GN=MRPL49 PE=1 SV=1	50	8	53	8	7	1	3	1	166	19.2
B7Z7P8	Eukaryotic peptide chain release factor subunit 1 OS=Homo sapiens OX=9606 GN=ETF1 PE=1 SV=1	3	1	1	1	9	4	8	4	423	47.4
Q5BKZ1	DBIRD complex subunit ZNF326 OS=Homo sapiens OX=9606 GN=ZNF326 PE=1 SV=2	29	15	48	15	14	6	14	6	582	65.6
F5H157	Ras-related protein Rab-35 (Fragment) OS=Homo sapiens OX=9606 GN=RAB35 PE=1 SV=1	6	1	3	1	6	1	4	1	185	21.2
Q9Y5B9	FACT complex subunit SPT16 OS=Homo sapiens OX=9606 GN=SUPT16H PE=1 SV=1	35	31	130	31	26	21	41	21	1047	119.8
P07910	Heterogeneous nuclear ribonucleoproteins C1/C2 OS=Homo sapiens OX=9606 GN=HNRNPC PE=1 SV=4	68	22	556	1	58	20	403	1	306	33.7
Q9BZI7	Regulator of nonsense transcripts 3B OS=Homo sapiens OX=9606 GN=UPF3B PE=1 SV=1	29	12	37	12	12	5	7	5	483	57.7
Q96PK6	RNA-binding protein 14 OS=Homo sapiens OX=9606 GN=RBM14 PE=1 SV=2	38	24	162	24	44	28	143	24	669	69.4
A0A3B3IT54	UPF0488 protein C8orf33 OS=Homo sapiens OX=9606 GN=C8orf33 PE=1 SV=1	8	2	2	2	22	4	14	4	236	25.6
Q6IN84	rRNA methyltransferase 1, mitochondrial OS=Homo sapiens OX=9606 GN=MRM1 PE=1 SV=1	38	10	40	10	3	1	1	1	353	38.6
A0A3B3ITY0	Complement component C8 gamma chain (Fragment) OS=Homo sapiens OX=9606 GN=C8G PE=4 SV=1	22	1	6	1	22	2	9	2	41	4.5
Q96EL2	28S ribosomal protein S24, mitochondrial OS=Homo sapiens OX=9606 GN=MRPS24 PE=1 SV=1	16	2	3	2	16	2	4	2	167	19
Q8N5C6	S1 RNA-binding domain-containing protein 1 OS=Homo sapiens OX=9606 GN=SRBD1 PE=1 SV=2	19	16	46	16	25	23	46	23	995	111.7
A0A5F9UQ55	F-box/WD repeat-containing protein 4 OS=Homo sapiens OX=9606 GN=FBXW4 PE=1 SV=1	4	2	4	2	4	2	2	2	567	61.8
Q9UN86-2	Isoform B of Ras GTPase-activating protein-binding protein 2 OS=Homo sapiens OX=9606 GN=G3BP2	58	23	296	1	54	18	129	1	449	50.8
Q8N5N7	39S ribosomal protein L50, mitochondrial OS=Homo sapiens OX=9606 GN=MRPL50 PE=1 SV=2	59	7	35	7	12	1	2	1	158	18.3
Q8TAA9	Vang-like protein 1 OS=Homo sapiens OX=9606 GN=VANGL1 PE=1 SV=1	10	5	7	5	6	3	3	3	524	59.9
Q9BYK8	Helicase with zinc finger domain 2 OS=Homo sapiens OX=9606 GN=HELZ2 PE=1 SV=6	42	93	539	93	4	11	14	11	2649	294.5
Q9BRZ2	E3 ubiquitin-protein ligase TRIM56 OS=Homo sapiens OX=9606 GN=TRIM56 PE=1 SV=3	37	25	155	25	7	4	7	4	755	81.4
P22102	Trifunctional purine biosynthetic protein adenosine-3 OS=Homo sapiens OX=9606 GN=GART PE=1 SV=1	1	1	4	1	6	5	5	5	1010	107.7
Q8WU90	Zinc finger CCCH domain-containing protein 15 OS=Homo sapiens OX=9606 GN=ZC3H15 PE=1 SV=1	8	3	10	3	12	4	8	4	426	48.6
Q12986	Transcriptional repressor NF-X1 OS=Homo sapiens OX=9606 GN=NFX1 PE=1 SV=2	21	17	58	17	11	10	15	10	1120	124.3

## Sheet: GO term analysis
Table S3 List of interacting proteins shared by HERC5 and ORF1p identified by immunoprecipitation coupled mass spectrometry
All of the peptide hits are listed in this table.
Parameter	Description
Category	The annotation category
Term	The name of the functional annotation term
Genes	The percentage or list of input genes associated with the given term (depending on DAVID output settings).
Count	The number of genes from the input gene list that are annotated with the given term.
List Total	The total number of genes in the input gene list.
Pop Hits	The number of genes in the background population that are annotated with the given term.
P-Value	The raw enrichment p-value, indicating the significance of overrepresentation of the term in the input gene list.
Benjamini	The p-value adjusted for multiple testing using the Benjamini–Hochberg false discovery rate (FDR) correction.
Fold Enrichment	The ratio of the observed gene frequency for the term in the input list to the expected frequency based on the background population.
Bonferroni	The p-value adjusted for multiple testing using the Bonferroni correction, representing a more stringent control of false positives.
FDR	The false discovery rate estimated by DAVID, indicating the expected proportion of false positives among significant terms.
Fisher Exact	The p-value calculated using the standard Fisher’s exact test without the EASE score modification.
Category	Term	Genes	Count	List Total	Pop Hits	Pop Total	P-Value	Benjamini	Fold Enrichment	Bonferroni	FDR	Fisher Exact
GOTERM_BP_DIRECT	translation	0.1882	163	828	325	19512	3.53e-136	8.15e-133	11.82	8.15e-133	7.7e-133	1.57e-137
User ID	Gene Name	Species
H3BNC9	Cytoplasmic polyadenylation element-binding protein 1 (H3BNC9_HUMAN)	Homo sapiens
H0YBW1, Q6PKG0	La ribonucleoprotein 1, translational regulator(LARP1)	Homo sapiens
Q71RC2	La ribonucleoprotein 4(LARP4)	Homo sapiens
A0A669KAX9	Large ribosomal subunit protein uL2m (A0A669KAX9_HUMAN)	Homo sapiens
Q8N5C6	S1 RNA binding domain 1(SRBD1)	Homo sapiens
Q96T21	SECIS binding protein 2(SECISBP2)	Homo sapiens
Q12904	aminoacyl tRNA synthetase complex interacting multifunctional protein 1(AIMP1)	Homo sapiens
Q13155	aminoacyl tRNA synthetase complex interacting multifunctional protein 2(AIMP2)	Homo sapiens
P54136	arginyl-tRNA synthetase 1(RARS1)	Homo sapiens
Q9UKV8	argonaute RISC catalytic component 2(AGO2)	Homo sapiens
P14868	aspartyl-tRNA synthetase 1(DARS1)	Homo sapiens
Q17RY0	cytoplasmic polyadenylation element binding protein 2(CPEB2)	Homo sapiens
Q17RY0	cytoplasmic polyadenylation element binding protein 3(CPEB3)	Homo sapiens
Q17RY0	cytoplasmic polyadenylation element binding protein 4(CPEB4)	Homo sapiens
P24534	eukaryotic translation elongation factor 1 beta 2(EEF1B2)	Homo sapiens
P29692	eukaryotic translation elongation factor 1 delta(EEF1D)	Homo sapiens
P13639	eukaryotic translation elongation factor 2(EEF2)	Homo sapiens
A0A7P0TBA9	eukaryotic translation initiation factor 2 alpha kinase 2(EIF2AK2)	Homo sapiens
P05198	eukaryotic translation initiation factor 2 subunit alpha(EIF2S1)	Homo sapiens
P41091	eukaryotic translation initiation factor 2 subunit gamma(EIF2S3)	Homo sapiens
Q14232	eukaryotic translation initiation factor 2B subunit alpha(EIF2B1)	Homo sapiens
E7ERK9	eukaryotic translation initiation factor 2B subunit delta(EIF2B4)	Homo sapiens
P41214	eukaryotic translation initiation factor 2D(EIF2D)	Homo sapiens
Q14152	eukaryotic translation initiation factor 3 subunit A(EIF3A)	Homo sapiens
P55884	eukaryotic translation initiation factor 3 subunit B(EIF3B)	Homo sapiens
Q99613	eukaryotic translation initiation factor 3 subunit C(EIF3C)	Homo sapiens
O15371	eukaryotic translation initiation factor 3 subunit D(EIF3D)	Homo sapiens
O75821	eukaryotic translation initiation factor 3 subunit G(EIF3G)	Homo sapiens
B3KS98	eukaryotic translation initiation factor 3 subunit H(EIF3H)	Homo sapiens
A0A7I2YQF8	eukaryotic translation initiation factor 3 subunit I(EIF3I)	Homo sapiens
Q9UBQ5	eukaryotic translation initiation factor 3 subunit K(EIF3K)	Homo sapiens
Q9Y262	eukaryotic translation initiation factor 3 subunit L(EIF3L)	Homo sapiens
Q7L2H7	eukaryotic translation initiation factor 3 subunit M(EIF3M)	Homo sapiens
Q04637	eukaryotic translation initiation factor 4 gamma 1(EIF4G1)	Homo sapiens
O43432	eukaryotic translation initiation factor 4 gamma 3(EIF4G3)	Homo sapiens
P60842	eukaryotic translation initiation factor 4A1(EIF4A1)	Homo sapiens
D6RBW1	eukaryotic translation initiation factor 4E(EIF4E)	Homo sapiens
P55010	eukaryotic translation initiation factor 5(EIF5)	Homo sapiens
P56537	eukaryotic translation initiation factor 6(EIF6)	Homo sapiens
B7Z7P8	eukaryotic translation termination factor 1(ETF1)	Homo sapiens
O00425	insulin like growth factor 2 mRNA binding protein 3(IGF2BP3)	Homo sapiens
A0A6I8PL42	leucyl-tRNA synthetase 1(LARS1)	Homo sapiens
Q15046	lysyl-tRNA synthetase 1(KARS1)	Homo sapiens
P56192	methionyl-tRNA synthetase 1(MARS1)	Homo sapiens
Q9BYD6	mitochondrial ribosomal protein L1(MRPL1)	Homo sapiens
Q7Z7H8	mitochondrial ribosomal protein L10(MRPL10)	Homo sapiens
Q9Y3B7	mitochondrial ribosomal protein L11(MRPL11)	Homo sapiens
P52815	mitochondrial ribosomal protein L12(MRPL12)	Homo sapiens
Q6P1L8	mitochondrial ribosomal protein L14(MRPL14)	Homo sapiens
Q9NRX2	mitochondrial ribosomal protein L17(MRPL17)	Homo sapiens
Q9H0U6	mitochondrial ribosomal protein L18(MRPL18)	Homo sapiens
P49406	mitochondrial ribosomal protein L19(MRPL19)	Homo sapiens
Q9BYC9	mitochondrial ribosomal protein L20(MRPL20)	Homo sapiens
Q7Z2W9	mitochondrial ribosomal protein L21(MRPL21)	Homo sapiens
Q9NWU5	mitochondrial ribosomal protein L22(MRPL22)	Homo sapiens
Q16540	mitochondrial ribosomal protein L23(MRPL23)	Homo sapiens
Q96A35	mitochondrial ribosomal protein L24(MRPL24)	Homo sapiens
D6RAN8	mitochondrial ribosomal protein L27(MRPL27)	Homo sapiens
Q13084	mitochondrial ribosomal protein L28(MRPL28)	Homo sapiens
P09001	mitochondrial ribosomal protein L3(MRPL3)	Homo sapiens
Q8TCC3	mitochondrial ribosomal protein L30(MRPL30)	Homo sapiens
Q8IXM3	mitochondrial ribosomal protein L41(MRPL41)	Homo sapiens
H0Y6Y8	mitochondrial ribosomal protein L43(MRPL43)	Homo sapiens
Q9HD33	mitochondrial ribosomal protein L47(MRPL47)	Homo sapiens
Q13405	mitochondrial ribosomal protein L49(MRPL49)	Homo sapiens
Q7Z7F7	mitochondrial ribosomal protein L55(MRPL55)	Homo sapiens
Q9BYD2	mitochondrial ribosomal protein L9(MRPL9)	Homo sapiens
O60783	mitochondrial ribosomal protein S14(MRPS14)	Homo sapiens
P82914	mitochondrial ribosomal protein S15(MRPS15)	Homo sapiens
Q9Y3D3	mitochondrial ribosomal protein S16(MRPS16)	Homo sapiens
Q9Y676	mitochondrial ribosomal protein S18B(MRPS18B)	Homo sapiens
Q9Y399	mitochondrial ribosomal protein S2(MRPS2)	Homo sapiens
Q9Y3D9	mitochondrial ribosomal protein S23(MRPS23)	Homo sapiens
Q9NP92	mitochondrial ribosomal protein S30(MRPS30)	Homo sapiens
C9JBY7	mitochondrial ribosomal protein S33(MRPS33)	Homo sapiens
P82675	mitochondrial ribosomal protein S5(MRPS5)	Homo sapiens
P82932	mitochondrial ribosomal protein S6(MRPS6)	Homo sapiens
Q9Y2R9	mitochondrial ribosomal protein S7(MRPS7)	Homo sapiens
P82933	mitochondrial ribosomal protein S9(MRPS9)	Homo sapiens
H0YHX9	nascent polypeptide associated complex subunit alpha(NACA)	Homo sapiens
H0YEQ8	poly(A) binding protein cytoplasmic 4(PABPC4)	Homo sapiens
P63244	receptor for activated C kinase 1(RACK1)	Homo sapiens
P27635, F8W7C6	ribosomal protein L10 like(RPL10L)	Homo sapiens
P27635, F8W7C6	ribosomal protein L10(RPL10)	Homo sapiens
P62906	ribosomal protein L10a(RPL10A)	Homo sapiens
P30050	ribosomal protein L12(RPL12)	Homo sapiens
P26373	ribosomal protein L13(RPL13)	Homo sapiens
M0QYS1, P40429	ribosomal protein L13a(RPL13A)	Homo sapiens
P50914	ribosomal protein L14(RPL14)	Homo sapiens
A0A2R8Y738, P61313	ribosomal protein L15(RPL15)	Homo sapiens
J3KRX5	ribosomal protein L17(RPL17)	Homo sapiens
J3QQ67, G3V203	ribosomal protein L18(RPL18)	Homo sapiens
Q02543	ribosomal protein L18a(RPL18A)	Homo sapiens
A0A7I2YQG2	ribosomal protein L19(RPL19)	Homo sapiens
P46778	ribosomal protein L21(RPL21)	Homo sapiens
C9JYQ9	ribosomal protein L22 like 1(RPL22L1)	Homo sapiens
P35268	ribosomal protein L22(RPL22)	Homo sapiens
P62829, J3KTJ3	ribosomal protein L23(RPL23)	Homo sapiens
P62750	ribosomal protein L23a(RPL23A)	Homo sapiens
P83731	ribosomal protein L24(RPL24)	Homo sapiens
Q9UNX3	ribosomal protein L26 like 1(RPL26L1)	Homo sapiens
P61254	ribosomal protein L26(RPL26)	Homo sapiens
P61353	ribosomal protein L27(RPL27)	Homo sapiens
P46779	ribosomal protein L28(RPL28)	Homo sapiens
A0A3B3ITT5	ribosomal protein L29(RPL29)	Homo sapiens
P39023	ribosomal protein L3(RPL3)	Homo sapiens
P62888	ribosomal protein L30(RPL30)	Homo sapiens
P62899	ribosomal protein L31(RPL31)	Homo sapiens
D3YTB1	ribosomal protein L32(RPL32)	Homo sapiens
P49207	ribosomal protein L34(RPL34)	Homo sapiens
P42766	ribosomal protein L35(RPL35)	Homo sapiens
P18077	ribosomal protein L35a(RPL35A)	Homo sapiens
Q9Y3U8	ribosomal protein L36(RPL36)	Homo sapiens
Q969Q0	ribosomal protein L36a like(RPL36AL)	Homo sapiens
J3KQN4	ribosomal protein L36a(RPL36A)	Homo sapiens
P61927	ribosomal protein L37(RPL37)	Homo sapiens
P61513	ribosomal protein L37a(RPL37A)	Homo sapiens
P63173	ribosomal protein L38(RPL38)	Homo sapiens
P62891	ribosomal protein L39(RPL39)	Homo sapiens
P36578	ribosomal protein L4(RPL4)	Homo sapiens
P46777	ribosomal protein L5(RPL5)	Homo sapiens
Q02878	ribosomal protein L6(RPL6)	Homo sapiens
P18124	ribosomal protein L7(RPL7)	Homo sapiens
P62424	ribosomal protein L7a(RPL7A)	Homo sapiens
P62917	ribosomal protein L8(RPL8)	Homo sapiens
P32969	ribosomal protein L9(RPL9)	Homo sapiens
P46783	ribosomal protein S10(RPS10)	Homo sapiens
P62280	ribosomal protein S11(RPS11)	Homo sapiens
P25398	ribosomal protein S12(RPS12)	Homo sapiens
P62277	ribosomal protein S13(RPS13)	Homo sapiens
A0A2R8Y811	ribosomal protein S14(RPS14)	Homo sapiens
P62841	ribosomal protein S15(RPS15)	Homo sapiens
P62244, H3BVC7	ribosomal protein S15a(RPS15A)	Homo sapiens
P62249	ribosomal protein S16(RPS16)	Homo sapiens
P62269	ribosomal protein S18(RPS18)	Homo sapiens
P39019	ribosomal protein S19(RPS19)	Homo sapiens
P15880	ribosomal protein S2(RPS2)	Homo sapiens
P60866	ribosomal protein S20(RPS20)	Homo sapiens
P63220	ribosomal protein S21(RPS21)	Homo sapiens
P62266	ribosomal protein S23(RPS23)	Homo sapiens
A0A2R8Y849	ribosomal protein S24(RPS24)	Homo sapiens
P62851	ribosomal protein S25(RPS25)	Homo sapiens
P62854	ribosomal protein S26(RPS26)	Homo sapiens
Q71UM5	ribosomal protein S27 like(RPS27L)	Homo sapiens
Q71UM5, P42677	ribosomal protein S27(RPS27)	Homo sapiens
P62979	ribosomal protein S27a(RPS27A)	Homo sapiens
P62857	ribosomal protein S28(RPS28)	Homo sapiens
P62273	ribosomal protein S29(RPS29)	Homo sapiens
P23396, E9PJN9, H0YEU2	ribosomal protein S3(RPS3)	Homo sapiens
P61247	ribosomal protein S3A(RPS3A)	Homo sapiens
P62701	ribosomal protein S4 X-linked(RPS4X)	Homo sapiens
M0R0F0	ribosomal protein S5(RPS5)	Homo sapiens
P62753	ribosomal protein S6(RPS6)	Homo sapiens
P62081	ribosomal protein S7(RPS7)	Homo sapiens
P62241	ribosomal protein S8(RPS8)	Homo sapiens
P46781	ribosomal protein S9(RPS9)	Homo sapiens
P08865	ribosomal protein SA(RPSA)	Homo sapiens
P05388	ribosomal protein lateral stalk subunit P0(RPLP0)	Homo sapiens
P05386	ribosomal protein lateral stalk subunit P1(RPLP1)	Homo sapiens
P05387	ribosomal protein lateral stalk subunit P2(RPLP2)	Homo sapiens
Q9P2E9	ribosome binding protein 1(RRBP1)	Homo sapiens
P26639	threonyl-tRNA synthetase 1(TARS1)	Homo sapiens
P62987	ubiquitin A-52 residue ribosomal protein fusion product 1(UBA52)	Homo sapiens
GOTERM_BP_DIRECT	rRNA processing	0.1097	95	828	169	19512	4.08e-84	4.71e-81	13.25	9.42e-81	4.45e-81	1.43e-85
User ID	Gene Name	Species
Q9H0D6	5'-3' exoribonuclease 2(XRN2)	Homo sapiens
A0A5H1ZRQ2	DEAD-box helicase 17(DDX17)	Homo sapiens
Q96GQ7	DEAD-box helicase 27(DDX27)	Homo sapiens
Q8N8A6	DEAD-box helicase 51(DDX51)	Homo sapiens
Q8NHQ9	DEAD-box helicase 55(DDX55)	Homo sapiens
Q9NY93	DEAD-box helicase 56(DDX56)	Homo sapiens
Q9NR30	DExD-box helicase 21(DDX21)	Homo sapiens
Q9UNQ2	DIM1 rRNA methyltransferase and ribosome maturation factor(DIMT1)	Homo sapiens
Q92979	EMG1 N1-specific pseudouridine methyltransferase(EMG1)	Homo sapiens
Q9Y324	FCF1 rRNA-processing protein(FCF1)	Homo sapiens
Q8IY81	FtsJ RNA 2'-O-methyltransferase 3(FTSJ3)	Homo sapiens
Q9NY12	GAR1 ribonucleoprotein(GAR1)	Homo sapiens
Q9NV31	IMP U3 small nucleolar ribonucleoprotein 3(IMP3)	Homo sapiens
H0Y714	IMP U3 small nucleolar ribonucleoprotein 4(IMP4)	Homo sapiens
Q13601	KRR1 small subunit processome component(KRR1)	Homo sapiens
Q9Y4W2	LAS1 like ribosome biogenesis factor(LAS1L)	Homo sapiens
P62312	LSM6 homolog, U6 small nuclear RNA and mRNA degradation associated(LSM6)	Homo sapiens
Q9NX58	Ly1 antibody reactive(LYAR)	Homo sapiens
Q9UKD2	MRT4 homolog, ribosome maturation factor(MRTO4)	Homo sapiens
P42285	Mtr4 exosome RNA helicase(MTREX)	Homo sapiens
Q9H0A0	N-acetyltransferase 10(NAT10)	Homo sapiens
Q9NX24	NHP2 ribonucleoprotein(NHP2)	Homo sapiens
Q9NPE3	NOP10 ribonucleoprotein(NOP10)	Homo sapiens
P46087	NOP2 nucleolar protein(NOP2)	Homo sapiens
Q9NZM5	NOP53 ribosome biogenesis factor(NOP53)	Homo sapiens
O00567	NOP56 ribonucleoprotein(NOP56)	Homo sapiens
Q9Y2X3	NOP58 ribonucleoprotein(NOP58)	Homo sapiens
O95478	NSA2 ribosome biogenesis factor(NSA2)	Homo sapiens
O95707	POP4 ribonuclease P/MRP subunit(POP4)	Homo sapiens
Q969H6	POP5 ribonuclease P/MRP subunit(POP5)	Homo sapiens
O75817	POP7 ribonuclease P/MRP subunit(POP7)	Homo sapiens
A0A0B4J1V8	PPAN-P2RY11 readthrough(PPAN-P2RY11)	Homo sapiens
Q13610	PWP1 homolog, endonuclein(PWP1)	Homo sapiens
Q9GZR2	REX4 homolog, 3'-5' exonuclease(REXO4)	Homo sapiens
Q9BVJ6	UTP14A small subunit processome component(UTP14A)	Homo sapiens
Q8TED0	UTP15 small subunit processome component(UTP15)	Homo sapiens
Q9Y5J1	UTP18 small subunit processome component(UTP18)	Homo sapiens
O75691	UTP20 small subunit processome component(UTP20)	Homo sapiens
Q9BRU9	UTP23 small subunit processome component(UTP23)	Homo sapiens
Q9BV38	WD repeat domain 18(WDR18)	Homo sapiens
O15213	WD repeat domain 46(WDR46)	Homo sapiens
Q6RFH5	WD repeat domain 74(WDR74)	Homo sapiens
Q8TDN6	biogenesis of ribosomes BRX1(BRIX1)	Homo sapiens
Q8N726	cyclin dependent kinase inhibitor 2A(CDKN2A)	Homo sapiens
Q9NRR4	drosha ribonuclease III(DROSHA)	Homo sapiens
O60832	dyskerin pseudouridine synthase 1(DKC1)	Homo sapiens
Q9Y3B2	exosome component 1(EXOSC1)	Homo sapiens
Q01780	exosome component 10(EXOSC10)	Homo sapiens
Q9NQT5	exosome component 3(EXOSC3)	Homo sapiens
Q9NPD3	exosome component 4(EXOSC4)	Homo sapiens
Q9NQT4	exosome component 5(EXOSC5)	Homo sapiens
Q5RKV6	exosome component 6(EXOSC6)	Homo sapiens
Q15024	exosome component 7(EXOSC7)	Homo sapiens
Q96B26	exosome component 8(EXOSC8)	Homo sapiens
D6RIY6	exosome component 9(EXOSC9)	Homo sapiens
P22087	fibrillarin(FBL)	Homo sapiens
Q8TEX9, H0Y714	importin 4(IPO4)	Homo sapiens
Q6IN84	mitochondrial rRNA methyltransferase 1(MRM1)	Homo sapiens
Q9HC36	mitochondrial rRNA methyltransferase 3(MRM3)	Homo sapiens
O15381	nuclear VCP like(NVL)	Homo sapiens
Q9H6R4	nucleolar protein 6(NOL6)	Homo sapiens
Q5SY16	nucleolar protein 9(NOL9)	Homo sapiens
O75607	nucleophosmin/nucleoplasmin 3(NPM3)	Homo sapiens
B5MCF9	pescadillo ribosomal biogenesis factor 1(PES1)	Homo sapiens
Q14690	programmed cell death 11(PDCD11)	Homo sapiens
Q9UQ80	proliferation-associated 2G4(PA2G4)	Homo sapiens
Q8IZL8	proline, glutamate and leucine rich protein 1(PELP1)	Homo sapiens
Q9BUL9	ribonuclease P/MRP subunit p25(RPP25)	Homo sapiens
P78345	ribonuclease P/MRP subunit p38(RPP38)	Homo sapiens
O75818	ribonuclease P/MRP subunit p40(RPP40)	Homo sapiens
P56182	ribosomal RNA processing 1(RRP1)	Homo sapiens
Q9Y3B9	ribosomal RNA processing 15 homolog(RRP15)	Homo sapiens
Q9Y3A4	ribosomal RNA processing 7 homolog A(RRP7A)	Homo sapiens
O43159	ribosomal RNA processing 8(RRP8)	Homo sapiens
O43818	ribosomal RNA processing 9, U3 small nucleolar RNA binding protein(RRP9)	Homo sapiens
P50914	ribosomal protein L14(RPL14)	Homo sapiens
P61254	ribosomal protein L26(RPL26)	Homo sapiens
P61353	ribosomal protein L27(RPL27)	Homo sapiens
P18077	ribosomal protein L35a(RPL35A)	Homo sapiens
P46777	ribosomal protein L5(RPL5)	Homo sapiens
P18124	ribosomal protein L7(RPL7)	Homo sapiens
P62841	ribosomal protein S15(RPS15)	Homo sapiens
P62249	ribosomal protein S16(RPS16)	Homo sapiens
P39019	ribosomal protein S19(RPS19)	Homo sapiens
A0A2R8Y849	ribosomal protein S24(RPS24)	Homo sapiens
P62851	ribosomal protein S25(RPS25)	Homo sapiens
Q71UM5, P42677	ribosomal protein S27(RPS27)	Homo sapiens
P62857	ribosomal protein S28(RPS28)	Homo sapiens
P62753	ribosomal protein S6(RPS6)	Homo sapiens
P62081	ribosomal protein S7(RPS7)	Homo sapiens
Q9H9Y2	ribosome production factor 1 homolog(RPF1)	Homo sapiens
Q9H7B2	ribosome production factor 2 homolog(RPF2)	Homo sapiens
Q9UI30	tRNA methyltransferase activator subunit 11-2(TRMT112)	Homo sapiens
Q8WVM0	transcription factor B1, mitochondrial(TFB1M)	Homo sapiens
Q12788	transducin beta like 3(TBL3)	Homo sapiens
GOTERM_BP_DIRECT	cytoplasmic translation	0.0958	83	828	128	19512	1.22e-80	9.4e-78	15.28	2.82e-77	8.88e-78	3e-82
User ID	Gene Name	Species
O15294	O-linked N-acetylglucosamine (GlcNAc) transferase(OGT)	Homo sapiens
Q9Y295	developmentally regulated GTP binding protein 1(DRG1)	Homo sapiens
P63244	receptor for activated C kinase 1(RACK1)	Homo sapiens
P27635, F8W7C6	ribosomal protein L10 like(RPL10L)	Homo sapiens
P27635, F8W7C6	ribosomal protein L10(RPL10)	Homo sapiens
P62906	ribosomal protein L10a(RPL10A)	Homo sapiens
P30050	ribosomal protein L12(RPL12)	Homo sapiens
P26373	ribosomal protein L13(RPL13)	Homo sapiens
M0QYS1, P40429	ribosomal protein L13a(RPL13A)	Homo sapiens
P50914	ribosomal protein L14(RPL14)	Homo sapiens
A0A2R8Y738, P61313	ribosomal protein L15(RPL15)	Homo sapiens
J3KRX5	ribosomal protein L17(RPL17)	Homo sapiens
J3QQ67, G3V203	ribosomal protein L18(RPL18)	Homo sapiens
Q02543	ribosomal protein L18a(RPL18A)	Homo sapiens
A0A7I2YQG2	ribosomal protein L19(RPL19)	Homo sapiens
P46778	ribosomal protein L21(RPL21)	Homo sapiens
C9JYQ9	ribosomal protein L22 like 1(RPL22L1)	Homo sapiens
P35268	ribosomal protein L22(RPL22)	Homo sapiens
P62829, J3KTJ3	ribosomal protein L23(RPL23)	Homo sapiens
P62750	ribosomal protein L23a(RPL23A)	Homo sapiens
P83731	ribosomal protein L24(RPL24)	Homo sapiens
Q9UNX3	ribosomal protein L26 like 1(RPL26L1)	Homo sapiens
P61254	ribosomal protein L26(RPL26)	Homo sapiens
P61353	ribosomal protein L27(RPL27)	Homo sapiens
P46779	ribosomal protein L28(RPL28)	Homo sapiens
A0A3B3ITT5	ribosomal protein L29(RPL29)	Homo sapiens
P39023	ribosomal protein L3(RPL3)	Homo sapiens
P62888	ribosomal protein L30(RPL30)	Homo sapiens
P62899	ribosomal protein L31(RPL31)	Homo sapiens
D3YTB1	ribosomal protein L32(RPL32)	Homo sapiens
P49207	ribosomal protein L34(RPL34)	Homo sapiens
P42766	ribosomal protein L35(RPL35)	Homo sapiens
P18077	ribosomal protein L35a(RPL35A)	Homo sapiens
Q9Y3U8	ribosomal protein L36(RPL36)	Homo sapiens
Q969Q0	ribosomal protein L36a like(RPL36AL)	Homo sapiens
J3KQN4	ribosomal protein L36a(RPL36A)	Homo sapiens
P61927	ribosomal protein L37(RPL37)	Homo sapiens
P61513	ribosomal protein L37a(RPL37A)	Homo sapiens
P63173	ribosomal protein L38(RPL38)	Homo sapiens
P62891	ribosomal protein L39(RPL39)	Homo sapiens
P36578	ribosomal protein L4(RPL4)	Homo sapiens
P46777	ribosomal protein L5(RPL5)	Homo sapiens
Q02878	ribosomal protein L6(RPL6)	Homo sapiens
P18124	ribosomal protein L7(RPL7)	Homo sapiens
P62424	ribosomal protein L7a(RPL7A)	Homo sapiens
P62917	ribosomal protein L8(RPL8)	Homo sapiens
P32969	ribosomal protein L9(RPL9)	Homo sapiens
P46783	ribosomal protein S10(RPS10)	Homo sapiens
P62280	ribosomal protein S11(RPS11)	Homo sapiens
P25398	ribosomal protein S12(RPS12)	Homo sapiens
P62277	ribosomal protein S13(RPS13)	Homo sapiens
A0A2R8Y811	ribosomal protein S14(RPS14)	Homo sapiens
P62841	ribosomal protein S15(RPS15)	Homo sapiens
P62244, H3BVC7	ribosomal protein S15a(RPS15A)	Homo sapiens
P62249	ribosomal protein S16(RPS16)	Homo sapiens
P62269	ribosomal protein S18(RPS18)	Homo sapiens
P39019	ribosomal protein S19(RPS19)	Homo sapiens
P15880	ribosomal protein S2(RPS2)	Homo sapiens
P60866	ribosomal protein S20(RPS20)	Homo sapiens
P63220	ribosomal protein S21(RPS21)	Homo sapiens
P62266	ribosomal protein S23(RPS23)	Homo sapiens
A0A2R8Y849	ribosomal protein S24(RPS24)	Homo sapiens
P62851	ribosomal protein S25(RPS25)	Homo sapiens
P62854	ribosomal protein S26(RPS26)	Homo sapiens
Q71UM5, P42677	ribosomal protein S27(RPS27)	Homo sapiens
P62979	ribosomal protein S27a(RPS27A)	Homo sapiens
P62857	ribosomal protein S28(RPS28)	Homo sapiens
P62273	ribosomal protein S29(RPS29)	Homo sapiens
P23396, E9PJN9, H0YEU2	ribosomal protein S3(RPS3)	Homo sapiens
P61247	ribosomal protein S3A(RPS3A)	Homo sapiens
P62701	ribosomal protein S4 X-linked(RPS4X)	Homo sapiens
M0R0F0	ribosomal protein S5(RPS5)	Homo sapiens
P62753	ribosomal protein S6(RPS6)	Homo sapiens
P62081	ribosomal protein S7(RPS7)	Homo sapiens
P62241	ribosomal protein S8(RPS8)	Homo sapiens
P46781	ribosomal protein S9(RPS9)	Homo sapiens
P08865	ribosomal protein SA(RPSA)	Homo sapiens
P05388	ribosomal protein lateral stalk subunit P0(RPLP0)	Homo sapiens
P05386	ribosomal protein lateral stalk subunit P1(RPLP1)	Homo sapiens
P05387	ribosomal protein lateral stalk subunit P2(RPLP2)	Homo sapiens
P61981	tyrosine 3-monooxygenase/tryptophan 5-monooxygenase activation protein gamma(YWHAG)	Homo sapiens
P62987	ubiquitin A-52 residue ribosomal protein fusion product 1(UBA52)	Homo sapiens
Q8WU90	zinc finger CCCH-type containing 15(ZC3H15)	Homo sapiens
GOTERM_BP_DIRECT	mRNA processing	0.1478	128	828	427	19512	1.17e-72	6.75e-70	7.06	2.7e-69	6.38e-70	1.21e-73
User ID	Gene Name	Species
Q9H0D6	5'-3' exoribonuclease 2(XRN2)	Homo sapiens
Q02040	A-kinase anchoring protein 17A(AKAP17A)	Homo sapiens
P23246	ADAD2 antisense RNA 1(ADAD2-AS1)	Homo sapiens
F8WCT1	ARF like GTPase 6 interacting protein 4(ARL6IP4)	Homo sapiens
O75934	BCAS2 pre-mRNA processing factor(BCAS2)	Homo sapiens
Q9NYF8	BCL2 associated transcription factor 1(BCLAF1)	Homo sapiens
Q9BRD0	BUD13 spliceosome associated protein(BUD13)	Homo sapiens
O15234	CASC3 exon junction complex subunit(CASC3)	Homo sapiens
A0A7I2V4F0	DEAD-box helicase 1(DDX1)	Homo sapiens
A0A5H1ZRQ2	DEAD-box helicase 17(DDX17)	Homo sapiens
Q9UJV9	DEAD-box helicase 41(DDX41)	Homo sapiens
J3KTA4	DEAD-box helicase 5(DDX5)	Homo sapiens
O43143	DEAH-box helicase 15(DHX15)	Homo sapiens
Q08211	DExH-box helicase 9(DHX9)	Homo sapiens
Q07666	KH RNA binding domain containing, signal transduction associated 1(KHDRBS1)	Homo sapiens
Q969L4	LSM10, U7 small nuclear RNA associated(LSM10)	Homo sapiens
P62310	LSM3 homolog, U6 small nuclear RNA and mRNA degradation associated(LSM3)	Homo sapiens
P62312	LSM6 homolog, U6 small nuclear RNA and mRNA degradation associated(LSM6)	Homo sapiens
O95232	LUC7 like 3 pre-mRNA splicing factor(LUC7L3)	Homo sapiens
P42285	Mtr4 exosome RNA helicase(MTREX)	Homo sapiens
Q08J23	NOP2/Sun RNA methyltransferase 2(NSUN2)	Homo sapiens
Q7RTV0	PHD finger protein 5A(PHF5A)	Homo sapiens
Q9UKM9	RALY heterogeneous nuclear ribonucleoprotein(RALY)	Homo sapiens
Q7Z6E9	RB binding protein 6, ubiquitin ligase(RBBP6)	Homo sapiens
Q96E39	RBMX like 1(RBMXL1)	Homo sapiens
A0A6Q8PFM4	RNA binding fox-1 homolog 1(RBFOX1)	Homo sapiens
Q96I25	RNA binding motif protein 17(RBM17)	Homo sapiens
P49756, H0YE46	RNA binding motif protein 25(RBM25)	Homo sapiens
Q9NW13	RNA binding motif protein 28(RBM28)	Homo sapiens
Q9Y5S9	RNA binding motif protein 8A(RBM8A)	Homo sapiens
P38159	RNA binding motif protein X-linked(RBMX)	Homo sapiens
H3BMM9	RNA binding protein with serine rich domain 1(RNPS1)	Homo sapiens
Q96LT9	RNA binding region (RNP1, RRM) containing 3(RNPC3)	Homo sapiens
Q9H7N4	SR-related CTD associated factor 1(SCAF1)	Homo sapiens
Q8IX01	SURP and G-patch domain containing 2(SUGP2)	Homo sapiens
O00422	Sin3A associated protein 18(SAP18)	Homo sapiens
Q13148	TAR DNA binding protein(TARDBP)	Homo sapiens
Q8NI27	THO complex subunit 2(THOC2)	Homo sapiens
Q01081	U2 small nuclear RNA auxiliary factor 1(U2AF1)	Homo sapiens
M0QYQ9, P26368	U2 small nuclear RNA auxiliary factor 2(U2AF2)	Homo sapiens
Q9C0J8	WD repeat domain 33(WDR33)	Homo sapiens
Q15007	WT1 associated protein(WTAP)	Homo sapiens
Q9HCS7	XPA binding protein 2(XAB2)	Homo sapiens
P67809	Y-box binding protein 1(YBX1)	Homo sapiens
J3QR07	YTH N6-methyladenosine RNA binding protein C1(YTHDC1)	Homo sapiens
P55265	adenosine deaminase RNA specific(ADAR)	Homo sapiens
Q9UKV3	apoptotic chromatin condensation inducer 1(ACIN1)	Homo sapiens
O60306	aquarius intron-binding spliceosomal factor(AQR)	Homo sapiens
Q9NWB6	arginine and glutamate rich 1(ARGLU1)	Homo sapiens
Q8N163	cell cycle and apoptosis regulator 2(CCAR2)	Homo sapiens
Q99459	cell division cycle 5 like(CDC5L)	Homo sapiens
Q10570	cleavage and polyadenylation specific factor 1(CPSF1)	Homo sapiens
Q9UKF6	cleavage and polyadenylation specific factor 3(CPSF3)	Homo sapiens
B7Z7B0	cleavage and polyadenylation specific factor 4(CPSF4)	Homo sapiens
Q8N684	cleavage and polyadenylation specific factor 7(CPSF7)	Homo sapiens
Q07021	complement C1q binding protein(C1QBP)	Homo sapiens
Q9BZJ0	crooked neck pre-mRNA splicing factor 1(CRNKL1)	Homo sapiens
A0A2R8Y7W5	cyclin dependent kinase 13(CDK13)	Homo sapiens
Q15029	elongation factor Tu GTP binding domain containing 2(EFTUD2)	Homo sapiens
Q6UN15	factor interacting with PAPOLA and CPSF1(FIP1L1)	Homo sapiens
P11142	heat shock protein family A (Hsp70) member 8(HSPA8)	Homo sapiens
Q13151	heterogeneous nuclear ribonucleoprotein A0(HNRNPA0)	Homo sapiens
P22626	heterogeneous nuclear ribonucleoprotein A2/B1(HNRNPA2B1)	Homo sapiens
P07910, G3V4C1	heterogeneous nuclear ribonucleoprotein C(HNRNPC)	Homo sapiens
P14866	heterogeneous nuclear ribonucleoprotein L(HNRNPL)	Homo sapiens
A0A286YEZ8, O43390	heterogeneous nuclear ribonucleoprotein R(HNRNPR)	Homo sapiens
Q00839	heterogeneous nuclear ribonucleoprotein U(HNRNPU)	Homo sapiens
P61326	mago homolog, exon junction complex subunit(MAGOH)	Homo sapiens
Q9NVV4	mitochondrial poly(A) polymerase(MTPAP)	Homo sapiens
A0A7I2V535	non-POU domain containing octamer binding(NONO)	Homo sapiens
P52298	nuclear cap binding protein subunit 2(NCBP2)	Homo sapiens
O43809	nudix hydrolase 21(NUDT21)	Homo sapiens
C9JQD4	peptidylprolyl isomerase H(PPIH)	Homo sapiens
Q9H307	pinin, desmosome associated protein(PNN)	Homo sapiens
O43660	pleiotropic regulator 1(PLRG1)	Homo sapiens
H0YAS6, A0A7I2YQ88	poly(A) binding protein cytoplasmic 1(PABPC1)	Homo sapiens
P26599	polypyrimidine tract binding protein 1(PTBP1)	Homo sapiens
A0A7I2RVZ4	polypyrimidine tract binding protein 2(PTBP2)	Homo sapiens
Q9UMS4	pre-mRNA processing factor 19(PRPF19)	Homo sapiens
O43395	pre-mRNA processing factor 3(PRPF3)	Homo sapiens
O75400	pre-mRNA processing factor 40A(PRPF40A)	Homo sapiens
O94906	pre-mRNA processing factor 6(PRPF6)	Homo sapiens
Q6P2Q9	pre-mRNA processing factor 8(PRPF8)	Homo sapiens
Q13523	pre-mRNA processing factor kinase PRP4K(PRP4K)	Homo sapiens
O43172	pre-mRNA splicing tri-snRNP complex factor PRPF4(PRPF4)	Homo sapiens
J3KTL2	serine and arginine rich splicing factor 1(SRSF1)	Homo sapiens
O75494	serine and arginine rich splicing factor 10(SRSF10)	Homo sapiens
Q5T760	serine and arginine rich splicing factor 11(SRSF11)	Homo sapiens
P84103	serine and arginine rich splicing factor 3(SRSF3)	Homo sapiens
Q08170	serine and arginine rich splicing factor 4(SRSF4)	Homo sapiens
Q13243	serine and arginine rich splicing factor 5(SRSF5)	Homo sapiens
Q13247	serine and arginine rich splicing factor 6(SRSF6)	Homo sapiens
Q16629	serine and arginine rich splicing factor 7(SRSF7)	Homo sapiens
Q13242	serine and arginine rich splicing factor 9(SRSF9)	Homo sapiens
Q9UQ35	serine/arginine repetitive matrix 2(SRRM2)	Homo sapiens
Q9Y3F4	serine/threonine kinase receptor associated protein(STRAP)	Homo sapiens
A0A3B3IUA2	small nuclear ribonucleoprotein 13(SNU13)	Homo sapiens
P62314	small nuclear ribonucleoprotein D1 polypeptide(SNRPD1)	Homo sapiens
P62316	small nuclear ribonucleoprotein D2 polypeptide(SNRPD2)	Homo sapiens
P62318	small nuclear ribonucleoprotein D3 polypeptide(SNRPD3)	Homo sapiens
P08621	small nuclear ribonucleoprotein U1 subunit 70(SNRNP70)	Homo sapiens
Q16560	small nuclear ribonucleoprotein U11/U12 subunit 35(SNRNP35)	Homo sapiens
O75643	small nuclear ribonucleoprotein U5 subunit 200(SNRNP200)	Homo sapiens
P09661	small nuclear ribonucleoprotein polypeptide A'(SNRPA1)	Homo sapiens
P09012	small nuclear ribonucleoprotein polypeptide A(SNRPA)	Homo sapiens
P08579	small nuclear ribonucleoprotein polypeptide B2(SNRPB2)	Homo sapiens
P62304	small nuclear ribonucleoprotein polypeptide E(SNRPE)	Homo sapiens
P62306	small nuclear ribonucleoprotein polypeptide F(SNRPF)	Homo sapiens
P62308	small nuclear ribonucleoprotein polypeptide G(SNRPG)	Homo sapiens
P14678	small nuclear ribonucleoprotein polypeptides B and B1(SNRPB)	Homo sapiens
O43290	spliceosome associated factor 1, recruiter of U4/U6.U5 tri-snRNP(SART1)	Homo sapiens
Q15459	splicing factor 3a subunit 1(SF3A1)	Homo sapiens
Q12874	splicing factor 3a subunit 3(SF3A3)	Homo sapiens
O75533	splicing factor 3b subunit 1(SF3B1)	Homo sapiens
Q13435	splicing factor 3b subunit 2(SF3B2)	Homo sapiens
Q15393	splicing factor 3b subunit 3(SF3B3)	Homo sapiens
Q9BWJ5	splicing factor 3b subunit 5(SF3B5)	Homo sapiens
Q9Y3B4	splicing factor 3b subunit 6(SF3B6)	Homo sapiens
Q12872	splicing factor SWAP(SFSWAP)	Homo sapiens
P23246	splicing factor proline and glutamine rich(SFPQ)	Homo sapiens
O60506	synaptotagmin binding cytoplasmic RNA interacting protein(SYNCRIP)	Homo sapiens
Q8IZ69	tRNA methyltransferase 2A(TRMT2A)	Homo sapiens
Q9UJA5	tRNA methyltransferase 6 non-catalytic subunit(TRMT6)	Homo sapiens
Q9Y2W1	thyroid hormone receptor associated protein 3(THRAP3)	Homo sapiens
Q13595	transformer 2 alpha homolog(TRA2A)	Homo sapiens
P62995	transformer 2 beta homolog(TRA2B)	Homo sapiens
Q5T200	zinc finger CCCH-type containing 13(ZC3H13)	Homo sapiens
Q5BKZ1	zinc finger protein 326(ZNF326)	Homo sapiens
GOTERM_BP_DIRECT	RNA splicing	0.1305	113	828	329	19512	5.06e-71	2.33e-68	8.09	1.17e-67	2.21e-68	4.3e-72
User ID	Gene Name	Species
Q02040	A-kinase anchoring protein 17A(AKAP17A)	Homo sapiens
P23246	ADAD2 antisense RNA 1(ADAD2-AS1)	Homo sapiens
F8WCT1	ARF like GTPase 6 interacting protein 4(ARL6IP4)	Homo sapiens
O75934	BCAS2 pre-mRNA processing factor(BCAS2)	Homo sapiens
Q9NYF8	BCL2 associated transcription factor 1(BCLAF1)	Homo sapiens
Q9BRD0	BUD13 spliceosome associated protein(BUD13)	Homo sapiens
O15234	CASC3 exon junction complex subunit(CASC3)	Homo sapiens
A0A5H1ZRQ2	DEAD-box helicase 17(DDX17)	Homo sapiens
Q9UJV9	DEAD-box helicase 41(DDX41)	Homo sapiens
J3KTA4	DEAD-box helicase 5(DDX5)	Homo sapiens
O43143	DEAH-box helicase 15(DHX15)	Homo sapiens
Q08211	DExH-box helicase 9(DHX9)	Homo sapiens
P35637	FUS RNA binding protein(FUS)	Homo sapiens
Q969L4	LSM10, U7 small nuclear RNA associated(LSM10)	Homo sapiens
P62310	LSM3 homolog, U6 small nuclear RNA and mRNA degradation associated(LSM3)	Homo sapiens
P62312	LSM6 homolog, U6 small nuclear RNA and mRNA degradation associated(LSM6)	Homo sapiens
O95232	LUC7 like 3 pre-mRNA splicing factor(LUC7L3)	Homo sapiens
P42285	Mtr4 exosome RNA helicase(MTREX)	Homo sapiens
Q7RTV0	PHD finger protein 5A(PHF5A)	Homo sapiens
Q9UKM9	RALY heterogeneous nuclear ribonucleoprotein(RALY)	Homo sapiens
Q96E39	RBMX like 1(RBMXL1)	Homo sapiens
A0A6Q8PFM4	RNA binding fox-1 homolog 1(RBFOX1)	Homo sapiens
Q96I25	RNA binding motif protein 17(RBM17)	Homo sapiens
P49756, H0YE46	RNA binding motif protein 25(RBM25)	Homo sapiens
Q9NW13	RNA binding motif protein 28(RBM28)	Homo sapiens
Q9Y5S9	RNA binding motif protein 8A(RBM8A)	Homo sapiens
P38159	RNA binding motif protein X-linked(RBMX)	Homo sapiens
H3BMM9	RNA binding protein with serine rich domain 1(RNPS1)	Homo sapiens
Q96LT9	RNA binding region (RNP1, RRM) containing 3(RNPC3)	Homo sapiens
Q9H7N4	SR-related CTD associated factor 1(SCAF1)	Homo sapiens
Q8IX01	SURP and G-patch domain containing 2(SUGP2)	Homo sapiens
O00422	Sin3A associated protein 18(SAP18)	Homo sapiens
Q13148	TAR DNA binding protein(TARDBP)	Homo sapiens
Q8NI27	THO complex subunit 2(THOC2)	Homo sapiens
Q01081	U2 small nuclear RNA auxiliary factor 1(U2AF1)	Homo sapiens
M0QYQ9, P26368	U2 small nuclear RNA auxiliary factor 2(U2AF2)	Homo sapiens
Q15007	WT1 associated protein(WTAP)	Homo sapiens
Q9HCS7	XPA binding protein 2(XAB2)	Homo sapiens
P67809	Y-box binding protein 1(YBX1)	Homo sapiens
J3QR07	YTH N6-methyladenosine RNA binding protein C1(YTHDC1)	Homo sapiens
Q9UKV3	apoptotic chromatin condensation inducer 1(ACIN1)	Homo sapiens
O60306	aquarius intron-binding spliceosomal factor(AQR)	Homo sapiens
Q9NWB6	arginine and glutamate rich 1(ARGLU1)	Homo sapiens
Q8N163	cell cycle and apoptosis regulator 2(CCAR2)	Homo sapiens
Q99459	cell division cycle 5 like(CDC5L)	Homo sapiens
Q07021	complement C1q binding protein(C1QBP)	Homo sapiens
Q9BZJ0	crooked neck pre-mRNA splicing factor 1(CRNKL1)	Homo sapiens
A0A2R8Y7W5	cyclin dependent kinase 13(CDK13)	Homo sapiens
Q15029	elongation factor Tu GTP binding domain containing 2(EFTUD2)	Homo sapiens
P11142	heat shock protein family A (Hsp70) member 8(HSPA8)	Homo sapiens
P22626	heterogeneous nuclear ribonucleoprotein A2/B1(HNRNPA2B1)	Homo sapiens
P07910, G3V4C1	heterogeneous nuclear ribonucleoprotein C(HNRNPC)	Homo sapiens
A0A286YEZ8, O43390	heterogeneous nuclear ribonucleoprotein R(HNRNPR)	Homo sapiens
Q00839	heterogeneous nuclear ribonucleoprotein U(HNRNPU)	Homo sapiens
P61326	mago homolog, exon junction complex subunit(MAGOH)	Homo sapiens
A0A7I2V535	non-POU domain containing octamer binding(NONO)	Homo sapiens
P52298	nuclear cap binding protein subunit 2(NCBP2)	Homo sapiens
A0A7I2V5Q5	peptidylprolyl isomerase G(PPIG)	Homo sapiens
C9JQD4	peptidylprolyl isomerase H(PPIH)	Homo sapiens
Q9H307	pinin, desmosome associated protein(PNN)	Homo sapiens
O43660	pleiotropic regulator 1(PLRG1)	Homo sapiens
H0YAS6, A0A7I2YQ88	poly(A) binding protein cytoplasmic 1(PABPC1)	Homo sapiens
P26599	polypyrimidine tract binding protein 1(PTBP1)	Homo sapiens
A0A7I2RVZ4	polypyrimidine tract binding protein 2(PTBP2)	Homo sapiens
Q9UMS4	pre-mRNA processing factor 19(PRPF19)	Homo sapiens
O43395	pre-mRNA processing factor 3(PRPF3)	Homo sapiens
O75400	pre-mRNA processing factor 40A(PRPF40A)	Homo sapiens
O94906	pre-mRNA processing factor 6(PRPF6)	Homo sapiens
Q6P2Q9	pre-mRNA processing factor 8(PRPF8)	Homo sapiens
Q13523	pre-mRNA processing factor kinase PRP4K(PRP4K)	Homo sapiens
O43172	pre-mRNA splicing tri-snRNP complex factor PRPF4(PRPF4)	Homo sapiens
Q8N8D1	programmed cell death 7(PDCD7)	Homo sapiens
J3KTL2	serine and arginine rich splicing factor 1(SRSF1)	Homo sapiens
O75494	serine and arginine rich splicing factor 10(SRSF10)	Homo sapiens
Q5T760	serine and arginine rich splicing factor 11(SRSF11)	Homo sapiens
P84103	serine and arginine rich splicing factor 3(SRSF3)	Homo sapiens
Q08170	serine and arginine rich splicing factor 4(SRSF4)	Homo sapiens
Q13243	serine and arginine rich splicing factor 5(SRSF5)	Homo sapiens
Q13247	serine and arginine rich splicing factor 6(SRSF6)	Homo sapiens
Q16629	serine and arginine rich splicing factor 7(SRSF7)	Homo sapiens
Q13242	serine and arginine rich splicing factor 9(SRSF9)	Homo sapiens
Q9UQ35	serine/arginine repetitive matrix 2(SRRM2)	Homo sapiens
Q9Y3F4	serine/threonine kinase receptor associated protein(STRAP)	Homo sapiens
A0A3B3IUA2	small nuclear ribonucleoprotein 13(SNU13)	Homo sapiens
P62314	small nuclear ribonucleoprotein D1 polypeptide(SNRPD1)	Homo sapiens
P62316	small nuclear ribonucleoprotein D2 polypeptide(SNRPD2)	Homo sapiens
P62318	small nuclear ribonucleoprotein D3 polypeptide(SNRPD3)	Homo sapiens
Q16560	small nuclear ribonucleoprotein U11/U12 subunit 35(SNRNP35)	Homo sapiens
O75643	small nuclear ribonucleoprotein U5 subunit 200(SNRNP200)	Homo sapiens
P09661	small nuclear ribonucleoprotein polypeptide A'(SNRPA1)	Homo sapiens
P09012	small nuclear ribonucleoprotein polypeptide A(SNRPA)	Homo sapiens
P08579	small nuclear ribonucleoprotein polypeptide B2(SNRPB2)	Homo sapiens
P62304	small nuclear ribonucleoprotein polypeptide E(SNRPE)	Homo sapiens
P62306	small nuclear ribonucleoprotein polypeptide F(SNRPF)	Homo sapiens
P62308	small nuclear ribonucleoprotein polypeptide G(SNRPG)	Homo sapiens
P14678	small nuclear ribonucleoprotein polypeptides B and B1(SNRPB)	Homo sapiens
O43290	spliceosome associated factor 1, recruiter of U4/U6.U5 tri-snRNP(SART1)	Homo sapiens
Q15459	splicing factor 3a subunit 1(SF3A1)	Homo sapiens
Q12874	splicing factor 3a subunit 3(SF3A3)	Homo sapiens
O75533	splicing factor 3b subunit 1(SF3B1)	Homo sapiens
Q13435	splicing factor 3b subunit 2(SF3B2)	Homo sapiens
Q15393	splicing factor 3b subunit 3(SF3B3)	Homo sapiens
Q9BWJ5	splicing factor 3b subunit 5(SF3B5)	Homo sapiens
Q9Y3B4	splicing factor 3b subunit 6(SF3B6)	Homo sapiens
Q12872	splicing factor SWAP(SFSWAP)	Homo sapiens
P23246	splicing factor proline and glutamine rich(SFPQ)	Homo sapiens
O60506	synaptotagmin binding cytoplasmic RNA interacting protein(SYNCRIP)	Homo sapiens
Q9Y2W1	thyroid hormone receptor associated protein 3(THRAP3)	Homo sapiens
Q13595	transformer 2 alpha homolog(TRA2A)	Homo sapiens
P62995	transformer 2 beta homolog(TRA2B)	Homo sapiens
Q5T200	zinc finger CCCH-type containing 13(ZC3H13)	Homo sapiens
Q5BKZ1	zinc finger protein 326(ZNF326)	Homo sapiens
Q14966	zinc finger protein 638(ZNF638)	Homo sapiens
GOTERM_BP_DIRECT	mRNA splicing, via spliceosome	0.0901	78	828	199	19512	1.32e-53	5.08e-51	9.24	3.05e-50	4.81e-51	9.16e-55
User ID	Gene Name	Species
O75934	BCAS2 pre-mRNA processing factor(BCAS2)	Homo sapiens
Q9BRD0	BUD13 spliceosome associated protein(BUD13)	Homo sapiens
O15234	CASC3 exon junction complex subunit(CASC3)	Homo sapiens
Q9UJV9	DEAD-box helicase 41(DDX41)	Homo sapiens
J3KTA4	DEAD-box helicase 5(DDX5)	Homo sapiens
O43143	DEAH-box helicase 15(DHX15)	Homo sapiens
Q9UKJ3	G-patch domain containing 8(GPATCH8)	Homo sapiens
P62310	LSM3 homolog, U6 small nuclear RNA and mRNA degradation associated(LSM3)	Homo sapiens
P62312	LSM6 homolog, U6 small nuclear RNA and mRNA degradation associated(LSM6)	Homo sapiens
P42285	Mtr4 exosome RNA helicase(MTREX)	Homo sapiens
Q9NX24	NHP2 ribonucleoprotein(NHP2)	Homo sapiens
Q7RTV0	PHD finger protein 5A(PHF5A)	Homo sapiens
Q9UKM9	RALY heterogeneous nuclear ribonucleoprotein(RALY)	Homo sapiens
Q96PK6	RBM14-RBM4 readthrough(RBM14-RBM4)	Homo sapiens
Q96PK6	RNA binding motif protein 14(RBM14)	Homo sapiens
Q9Y5S9	RNA binding motif protein 8A(RBM8A)	Homo sapiens
P38159	RNA binding motif protein X-linked(RBMX)	Homo sapiens
H3BMM9	RNA binding protein with serine rich domain 1(RNPS1)	Homo sapiens
Q96LT9	RNA binding region (RNP1, RRM) containing 3(RNPC3)	Homo sapiens
Q01081	U2 small nuclear RNA auxiliary factor 1(U2AF1)	Homo sapiens
M0QYQ9, P26368	U2 small nuclear RNA auxiliary factor 2(U2AF2)	Homo sapiens
Q9HCS7	XPA binding protein 2(XAB2)	Homo sapiens
J3QR07	YTH N6-methyladenosine RNA binding protein C1(YTHDC1)	Homo sapiens
O60306	aquarius intron-binding spliceosomal factor(AQR)	Homo sapiens
Q99459	cell division cycle 5 like(CDC5L)	Homo sapiens
Q9BZJ0	crooked neck pre-mRNA splicing factor 1(CRNKL1)	Homo sapiens
Q15029	elongation factor Tu GTP binding domain containing 2(EFTUD2)	Homo sapiens
P11142	heat shock protein family A (Hsp70) member 8(HSPA8)	Homo sapiens
P22626	heterogeneous nuclear ribonucleoprotein A2/B1(HNRNPA2B1)	Homo sapiens
P07910, G3V4C1	heterogeneous nuclear ribonucleoprotein C(HNRNPC)	Homo sapiens
A0A286YEZ8, O43390	heterogeneous nuclear ribonucleoprotein R(HNRNPR)	Homo sapiens
Q00839	heterogeneous nuclear ribonucleoprotein U(HNRNPU)	Homo sapiens
P61326	mago homolog, exon junction complex subunit(MAGOH)	Homo sapiens
P52298	nuclear cap binding protein subunit 2(NCBP2)	Homo sapiens
C9JQD4	peptidylprolyl isomerase H(PPIH)	Homo sapiens
Q9H307	pinin, desmosome associated protein(PNN)	Homo sapiens
O43660	pleiotropic regulator 1(PLRG1)	Homo sapiens
H0YAS6, A0A7I2YQ88	poly(A) binding protein cytoplasmic 1(PABPC1)	Homo sapiens
Q9UMS4	pre-mRNA processing factor 19(PRPF19)	Homo sapiens
O43395	pre-mRNA processing factor 3(PRPF3)	Homo sapiens
O75400	pre-mRNA processing factor 40A(PRPF40A)	Homo sapiens
O94906	pre-mRNA processing factor 6(PRPF6)	Homo sapiens
Q6P2Q9	pre-mRNA processing factor 8(PRPF8)	Homo sapiens
Q13523	pre-mRNA processing factor kinase PRP4K(PRP4K)	Homo sapiens
O43172	pre-mRNA splicing tri-snRNP complex factor PRPF4(PRPF4)	Homo sapiens
J3KTL2	serine and arginine rich splicing factor 1(SRSF1)	Homo sapiens
O75494	serine and arginine rich splicing factor 10(SRSF10)	Homo sapiens
Q08170	serine and arginine rich splicing factor 4(SRSF4)	Homo sapiens
Q13243	serine and arginine rich splicing factor 5(SRSF5)	Homo sapiens
Q13247	serine and arginine rich splicing factor 6(SRSF6)	Homo sapiens
Q9UQ35	serine/arginine repetitive matrix 2(SRRM2)	Homo sapiens
Q9Y3F4	serine/threonine kinase receptor associated protein(STRAP)	Homo sapiens
A0A3B3IUA2	small nuclear ribonucleoprotein 13(SNU13)	Homo sapiens
P62314	small nuclear ribonucleoprotein D1 polypeptide(SNRPD1)	Homo sapiens
P62316	small nuclear ribonucleoprotein D2 polypeptide(SNRPD2)	Homo sapiens
P62318	small nuclear ribonucleoprotein D3 polypeptide(SNRPD3)	Homo sapiens
P08621	small nuclear ribonucleoprotein U1 subunit 70(SNRNP70)	Homo sapiens
Q16560	small nuclear ribonucleoprotein U11/U12 subunit 35(SNRNP35)	Homo sapiens
O75643	small nuclear ribonucleoprotein U5 subunit 200(SNRNP200)	Homo sapiens
P09661	small nuclear ribonucleoprotein polypeptide A'(SNRPA1)	Homo sapiens
P09012	small nuclear ribonucleoprotein polypeptide A(SNRPA)	Homo sapiens
P08579	small nuclear ribonucleoprotein polypeptide B2(SNRPB2)	Homo sapiens
P09234	small nuclear ribonucleoprotein polypeptide C(SNRPC)	Homo sapiens
P62304	small nuclear ribonucleoprotein polypeptide E(SNRPE)	Homo sapiens
P62306	small nuclear ribonucleoprotein polypeptide F(SNRPF)	Homo sapiens
P62308	small nuclear ribonucleoprotein polypeptide G(SNRPG)	Homo sapiens
P14678	small nuclear ribonucleoprotein polypeptides B and B1(SNRPB)	Homo sapiens
O43290	spliceosome associated factor 1, recruiter of U4/U6.U5 tri-snRNP(SART1)	Homo sapiens
Q15459	splicing factor 3a subunit 1(SF3A1)	Homo sapiens
Q12874	splicing factor 3a subunit 3(SF3A3)	Homo sapiens
O75533	splicing factor 3b subunit 1(SF3B1)	Homo sapiens
Q13435	splicing factor 3b subunit 2(SF3B2)	Homo sapiens
Q15393	splicing factor 3b subunit 3(SF3B3)	Homo sapiens
Q9BWJ5	splicing factor 3b subunit 5(SF3B5)	Homo sapiens
Q9Y3B4	splicing factor 3b subunit 6(SF3B6)	Homo sapiens
O60506	synaptotagmin binding cytoplasmic RNA interacting protein(SYNCRIP)	Homo sapiens
Q13595	transformer 2 alpha homolog(TRA2A)	Homo sapiens
P62995	transformer 2 beta homolog(TRA2B)	Homo sapiens
GOTERM_BP_DIRECT	ribosomal small subunit biogenesis	0.0612	53	828	78	19512	1.04e-52	3.41e-50	16.01	2.39e-49	3.23e-50	2.25e-54
User ID	Gene Name	Species
Q14692	BMS1 ribosome biogenesis factor(BMS1)	Homo sapiens
Q8IY37	DEAH-box helicase 37(DHX37)	Homo sapiens
Q9UNQ2	DIM1 rRNA methyltransferase and ribosome maturation factor(DIMT1)	Homo sapiens
Q92979	EMG1 N1-specific pseudouridine methyltransferase(EMG1)	Homo sapiens
Q9Y324	FCF1 rRNA-processing protein(FCF1)	Homo sapiens
Q9NV31	IMP U3 small nucleolar ribonucleoprotein 3(IMP3)	Homo sapiens
H0Y714	IMP U3 small nucleolar ribonucleoprotein 4(IMP4)	Homo sapiens
Q13601	KRR1 small subunit processome component(KRR1)	Homo sapiens
Q9H0A0	N-acetyltransferase 10(NAT10)	Homo sapiens
O00567	NOP56 ribonucleoprotein(NOP56)	Homo sapiens
Q9Y2X3	NOP58 ribonucleoprotein(NOP58)	Homo sapiens
Q15269	PWP2 small subunit processome component(PWP2)	Homo sapiens
Q9Y2P8	RNA terminal phosphate cyclase like 1(RCL1)	Homo sapiens
Q8TED0	UTP15 small subunit processome component(UTP15)	Homo sapiens
Q9Y5J1	UTP18 small subunit processome component(UTP18)	Homo sapiens
O75691	UTP20 small subunit processome component(UTP20)	Homo sapiens
Q9NQZ2	UTP3 small subunit processome component(UTP3)	Homo sapiens
Q9UNX4	WD repeat domain 3(WDR3)	Homo sapiens
O15213	WD repeat domain 46(WDR46)	Homo sapiens
A0A7P0T868	apoptosis antagonizing transcription factor(AATF)	Homo sapiens
Q01780	exosome component 10(EXOSC10)	Homo sapiens
P22087	fibrillarin(FBL)	Homo sapiens
Q8TEX9, H0Y714	importin 4(IPO4)	Homo sapiens
Q8NEJ9	neuroguidin(NGDN)	Homo sapiens
Q9H6R4	nucleolar protein 6(NOL6)	Homo sapiens
Q9UMY1	nucleolar protein 7(NOL7)	Homo sapiens
E5RI98	nucleophosmin 1(NPM1)	Homo sapiens
Q9Y3A4	ribosomal RNA processing 7 homolog A(RRP7A)	Homo sapiens
O43818	ribosomal RNA processing 9, U3 small nucleolar RNA binding protein(RRP9)	Homo sapiens
P62280	ribosomal protein S11(RPS11)	Homo sapiens
P25398	ribosomal protein S12(RPS12)	Homo sapiens
P62277	ribosomal protein S13(RPS13)	Homo sapiens
A0A2R8Y811	ribosomal protein S14(RPS14)	Homo sapiens
P62841	ribosomal protein S15(RPS15)	Homo sapiens
P62244, H3BVC7	ribosomal protein S15a(RPS15A)	Homo sapiens
P62249	ribosomal protein S16(RPS16)	Homo sapiens
P39019	ribosomal protein S19(RPS19)	Homo sapiens
P62266	ribosomal protein S23(RPS23)	Homo sapiens
A0A2R8Y849	ribosomal protein S24(RPS24)	Homo sapiens
P62851	ribosomal protein S25(RPS25)	Homo sapiens
Q71UM5, P42677	ribosomal protein S27(RPS27)	Homo sapiens
P62979	ribosomal protein S27a(RPS27A)	Homo sapiens
P62857	ribosomal protein S28(RPS28)	Homo sapiens
P61247	ribosomal protein S3A(RPS3A)	Homo sapiens
P62701	ribosomal protein S4 X-linked(RPS4X)	Homo sapiens
M0R0F0	ribosomal protein S5(RPS5)	Homo sapiens
P62753	ribosomal protein S6(RPS6)	Homo sapiens
P62081	ribosomal protein S7(RPS7)	Homo sapiens
P62241	ribosomal protein S8(RPS8)	Homo sapiens
P46781	ribosomal protein S9(RPS9)	Homo sapiens
A0A3B3IUA2	small nuclear ribonucleoprotein 13(SNU13)	Homo sapiens
O75683	surfeit 6(SURF6)	Homo sapiens
Q12788	transducin beta like 3(TBL3)	Homo sapiens
GOTERM_BP_DIRECT	ribosome biogenesis	0.0716	62	828	122	19512	6.8e-51	1.96e-48	11.98	1.57e-47	1.85e-48	2.96e-52
User ID	Gene Name	Species
Q14692	BMS1 ribosome biogenesis factor(BMS1)	Homo sapiens
Q96GQ7	DEAD-box helicase 27(DDX27)	Homo sapiens
Q9NUL7	DEAD-box helicase 28(DDX28)	Homo sapiens
O00571	DEAD-box helicase 3 X-linked(DDX3X)	Homo sapiens
Q9H8H2	DEAD-box helicase 31(DDX31)	Homo sapiens
Q8N8A6	DEAD-box helicase 51(DDX51)	Homo sapiens
Q8NHQ9	DEAD-box helicase 55(DDX55)	Homo sapiens
Q9NY93	DEAD-box helicase 56(DDX56)	Homo sapiens
Q8IY37	DEAH-box helicase 37(DHX37)	Homo sapiens
Q92979	EMG1 N1-specific pseudouridine methyltransferase(EMG1)	Homo sapiens
Q9Y324	FCF1 rRNA-processing protein(FCF1)	Homo sapiens
Q8IY81	FtsJ RNA 2'-O-methyltransferase 3(FTSJ3)	Homo sapiens
Q13823	G protein nucleolar 2(GNL2)	Homo sapiens
Q9NY12	GAR1 ribonucleoprotein(GAR1)	Homo sapiens
A4D1E9	GTP binding protein 10(GTPBP10)	Homo sapiens
Q9BZE4	GTP binding protein 4(GTPBP4)	Homo sapiens
Q9NV31	IMP U3 small nucleolar ribonucleoprotein 3(IMP3)	Homo sapiens
H0Y714	IMP U3 small nucleolar ribonucleoprotein 4(IMP4)	Homo sapiens
Q13601	KRR1 small subunit processome component(KRR1)	Homo sapiens
Q9UKD2	MRT4 homolog, ribosome maturation factor(MRTO4)	Homo sapiens
Q9BQG0	MYB binding protein 1a(MYBBP1A)	Homo sapiens
Q9H0A0	N-acetyltransferase 10(NAT10)	Homo sapiens
Q9NX24	NHP2 ribonucleoprotein(NHP2)	Homo sapiens
Q9NPE3	NOP10 ribonucleoprotein(NOP10)	Homo sapiens
P46087	NOP2 nucleolar protein(NOP2)	Homo sapiens
Q9NZM5	NOP53 ribosome biogenesis factor(NOP53)	Homo sapiens
O00567	NOP56 ribonucleoprotein(NOP56)	Homo sapiens
Q9Y2X3	NOP58 ribonucleoprotein(NOP58)	Homo sapiens
O95478	NSA2 ribosome biogenesis factor(NSA2)	Homo sapiens
Q9NWT1	PAK1 interacting protein 1(PAK1IP1)	Homo sapiens
Q13610	PWP1 homolog, endonuclein(PWP1)	Homo sapiens
Q9Y2P8	RNA terminal phosphate cyclase like 1(RCL1)	Homo sapiens
Q9NVU7	SDA1 domain containing 1(SDAD1)	Homo sapiens
Q2NL82	TSR1 ribosome maturation factor(TSR1)	Homo sapiens
Q9BVJ6	UTP14A small subunit processome component(UTP14A)	Homo sapiens
Q8TED0	UTP15 small subunit processome component(UTP15)	Homo sapiens
Q9BRU9	UTP23 small subunit processome component(UTP23)	Homo sapiens
A0A7P0T868	apoptosis antagonizing transcription factor(AATF)	Homo sapiens
Q8TDN6	biogenesis of ribosomes BRX1(BRIX1)	Homo sapiens
Q07021	complement C1q binding protein(C1QBP)	Homo sapiens
Q9NRR4	drosha ribonuclease III(DROSHA)	Homo sapiens
O60832	dyskerin pseudouridine synthase 1(DKC1)	Homo sapiens
P56537	eukaryotic translation initiation factor 6(EIF6)	Homo sapiens
Q9BQ67	glutamate rich WD repeat containing 1(GRWD1)	Homo sapiens
Q9H9L3	interferon stimulated exonuclease gene 20 like 2(ISG20L2)	Homo sapiens
O15381	nuclear VCP like(NVL)	Homo sapiens
Q9Y221	nucleolar pre-rRNA processing protein NIP7(NIP7)	Homo sapiens
Q9UMY1	nucleolar protein 7(NOL7)	Homo sapiens
E5RI98	nucleophosmin 1(NPM1)	Homo sapiens
B5MCF9	pescadillo ribosomal biogenesis factor 1(PES1)	Homo sapiens
Q15050	regulator of ribosome synthesis 1(RRS1)	Homo sapiens
Q9UHA3	ribosomal L24 domain containing 1(RSL24D1)	Homo sapiens
Q9Y3A4	ribosomal RNA processing 7 homolog A(RRP7A)	Homo sapiens
P62424	ribosomal protein L7a(RPL7A)	Homo sapiens
P62857	ribosomal protein S28(RPS28)	Homo sapiens
P05388	ribosomal protein lateral stalk subunit P0(RPLP0)	Homo sapiens
Q9H9Y2	ribosome production factor 1 homolog(RPF1)	Homo sapiens
Q9H7B2	ribosome production factor 2 homolog(RPF2)	Homo sapiens
A0A3B3IUA2	small nuclear ribonucleoprotein 13(SNU13)	Homo sapiens
O75683	surfeit 6(SURF6)	Homo sapiens
H0Y9X1	translation machinery associated 16 homolog(TMA16)	Homo sapiens
Q969S3	zinc finger protein 622(ZNF622)	Homo sapiens
GOTERM_BP_DIRECT	mitochondrial translation	0.0589	51	828	95	19512	2.44e-43	6.25e-41	12.65	5.62e-40	5.91e-41	9.53e-45
User ID	Gene Name	Species
P51398	death associated protein 3(DAP3)	Homo sapiens
Q9BYD6	mitochondrial ribosomal protein L1(MRPL1)	Homo sapiens
Q7Z7H8	mitochondrial ribosomal protein L10(MRPL10)	Homo sapiens
Q9Y3B7	mitochondrial ribosomal protein L11(MRPL11)	Homo sapiens
P52815	mitochondrial ribosomal protein L12(MRPL12)	Homo sapiens
Q6P1L8	mitochondrial ribosomal protein L14(MRPL14)	Homo sapiens
Q9NRX2	mitochondrial ribosomal protein L17(MRPL17)	Homo sapiens
Q9H0U6	mitochondrial ribosomal protein L18(MRPL18)	Homo sapiens
P49406	mitochondrial ribosomal protein L19(MRPL19)	Homo sapiens
Q9BYC9	mitochondrial ribosomal protein L20(MRPL20)	Homo sapiens
Q7Z2W9	mitochondrial ribosomal protein L21(MRPL21)	Homo sapiens
Q9NWU5	mitochondrial ribosomal protein L22(MRPL22)	Homo sapiens
Q16540	mitochondrial ribosomal protein L23(MRPL23)	Homo sapiens
Q96A35	mitochondrial ribosomal protein L24(MRPL24)	Homo sapiens
D6RAN8	mitochondrial ribosomal protein L27(MRPL27)	Homo sapiens
Q13084	mitochondrial ribosomal protein L28(MRPL28)	Homo sapiens
P09001	mitochondrial ribosomal protein L3(MRPL3)	Homo sapiens
Q8TCC3	mitochondrial ribosomal protein L30(MRPL30)	Homo sapiens
Q96DV4	mitochondrial ribosomal protein L38(MRPL38)	Homo sapiens
Q8IXM3	mitochondrial ribosomal protein L41(MRPL41)	Homo sapiens
H0Y6Y8	mitochondrial ribosomal protein L43(MRPL43)	Homo sapiens
Q9H9J2	mitochondrial ribosomal protein L44(MRPL44)	Homo sapiens
Q9H2W6	mitochondrial ribosomal protein L46(MRPL46)	Homo sapiens
Q9HD33	mitochondrial ribosomal protein L47(MRPL47)	Homo sapiens
Q96GC5	mitochondrial ribosomal protein L48(MRPL48)	Homo sapiens
Q13405	mitochondrial ribosomal protein L49(MRPL49)	Homo sapiens
Q8N5N7	mitochondrial ribosomal protein L50(MRPL50)	Homo sapiens
Q7Z7F7	mitochondrial ribosomal protein L55(MRPL55)	Homo sapiens
Q9BYD2	mitochondrial ribosomal protein L9(MRPL9)	Homo sapiens
P82664	mitochondrial ribosomal protein S10(MRPS10)	Homo sapiens
O60783	mitochondrial ribosomal protein S14(MRPS14)	Homo sapiens
P82914	mitochondrial ribosomal protein S15(MRPS15)	Homo sapiens
Q9Y3D3	mitochondrial ribosomal protein S16(MRPS16)	Homo sapiens
Q9Y676	mitochondrial ribosomal protein S18B(MRPS18B)	Homo sapiens
Q9Y399	mitochondrial ribosomal protein S2(MRPS2)	Homo sapiens
P82650	mitochondrial ribosomal protein S22(MRPS22)	Homo sapiens
Q9Y3D9	mitochondrial ribosomal protein S23(MRPS23)	Homo sapiens
Q96EL2	mitochondrial ribosomal protein S24(MRPS24)	Homo sapiens
P82663	mitochondrial ribosomal protein S25(MRPS25)	Homo sapiens
Q9BYN8	mitochondrial ribosomal protein S26(MRPS26)	Homo sapiens
G5EA06	mitochondrial ribosomal protein S27(MRPS27)	Homo sapiens
Q9Y2Q9	mitochondrial ribosomal protein S28(MRPS28)	Homo sapiens
Q9NP92	mitochondrial ribosomal protein S30(MRPS30)	Homo sapiens
Q92665	mitochondrial ribosomal protein S31(MRPS31)	Homo sapiens
C9JBY7	mitochondrial ribosomal protein S33(MRPS33)	Homo sapiens
C9JJ19	mitochondrial ribosomal protein S34(MRPS34)	Homo sapiens
P82675	mitochondrial ribosomal protein S5(MRPS5)	Homo sapiens
P82932	mitochondrial ribosomal protein S6(MRPS6)	Homo sapiens
Q9Y2R9	mitochondrial ribosomal protein S7(MRPS7)	Homo sapiens
P82933	mitochondrial ribosomal protein S9(MRPS9)	Homo sapiens
Q96EY7	pentatricopeptide repeat domain 3(PTCD3)	Homo sapiens
GOTERM_BP_DIRECT	ribosomal large subunit biogenesis	0.0312	27	828	39	19512	6.53e-27	1.51e-24	16.31	1.51e-23	1.42e-24	1.39e-28
User ID	Gene Name	Species
Q9BZE4	GTP binding protein 4(GTPBP4)	Homo sapiens
Q9UKD2	MRT4 homolog, ribosome maturation factor(MRTO4)	Homo sapiens
Q9Y3T9	NOC2 like nucleolar associated transcriptional repressor(NOC2L)	Homo sapiens
Q9Y3C1	NOP16 nucleolar protein(NOP16)	Homo sapiens
P46087	NOP2 nucleolar protein(NOP2)	Homo sapiens
O95478	NSA2 ribosome biogenesis factor(NSA2)	Homo sapiens
Q9NWT1	PAK1 interacting protein 1(PAK1IP1)	Homo sapiens
Q9NVU7	SDA1 domain containing 1(SDAD1)	Homo sapiens
Q6RFH5	WD repeat domain 74(WDR74)	Homo sapiens
P56537	eukaryotic translation initiation factor 6(EIF6)	Homo sapiens
Q9NVX2	notchless homolog 1(NLE1)	Homo sapiens
O15381	nuclear VCP like(NVL)	Homo sapiens
Q9Y221	nucleolar pre-rRNA processing protein NIP7(NIP7)	Homo sapiens
E5RI98	nucleophosmin 1(NPM1)	Homo sapiens
B5MCF9	pescadillo ribosomal biogenesis factor 1(PES1)	Homo sapiens
Q15050	regulator of ribosome synthesis 1(RRS1)	Homo sapiens
Q9UHA3	ribosomal L24 domain containing 1(RSL24D1)	Homo sapiens
P50914	ribosomal protein L14(RPL14)	Homo sapiens
Q9UNX3	ribosomal protein L26 like 1(RPL26L1)	Homo sapiens
P61254	ribosomal protein L26(RPL26)	Homo sapiens
P18077	ribosomal protein L35a(RPL35A)	Homo sapiens
P46777	ribosomal protein L5(RPL5)	Homo sapiens
P18124	ribosomal protein L7(RPL7)	Homo sapiens
Q9H7B2	ribosome production factor 2 homolog(RPF2)	Homo sapiens
O75683	surfeit 6(SURF6)	Homo sapiens
H0Y9X1	translation machinery associated 16 homolog(TMA16)	Homo sapiens
Q969S3	zinc finger protein 622(ZNF622)	Homo sapiens
GOTERM_BP_DIRECT	translational initiation	0.037	32	828	76	19512	4.71e-23	9.87e-21	9.92	1.09e-19	9.33e-21	2.93e-24
User ID	Gene Name	Species
O00571	DEAD-box helicase 3 X-linked(DDX3X)	Homo sapiens
O00571	DEAD-box helicase 3 Y-linked(DDX3Y)	Homo sapiens
Q9H6R0	DEAH-box helicase 33(DHX33)	Homo sapiens
H0YBW1, Q6PKG0	La ribonucleoprotein 1, translational regulator(LARP1)	Homo sapiens
Q9UKV8	argonaute RISC catalytic component 2(AGO2)	Homo sapiens
A0A7P0TBA9	eukaryotic translation initiation factor 2 alpha kinase 2(EIF2AK2)	Homo sapiens
P05198	eukaryotic translation initiation factor 2 subunit alpha(EIF2S1)	Homo sapiens
P41091	eukaryotic translation initiation factor 2 subunit gamma(EIF2S3)	Homo sapiens
Q14232	eukaryotic translation initiation factor 2B subunit alpha(EIF2B1)	Homo sapiens
E7ERK9	eukaryotic translation initiation factor 2B subunit delta(EIF2B4)	Homo sapiens
P41214	eukaryotic translation initiation factor 2D(EIF2D)	Homo sapiens
Q14152	eukaryotic translation initiation factor 3 subunit A(EIF3A)	Homo sapiens
P55884	eukaryotic translation initiation factor 3 subunit B(EIF3B)	Homo sapiens
Q99613	eukaryotic translation initiation factor 3 subunit C(EIF3C)	Homo sapiens
O15371	eukaryotic translation initiation factor 3 subunit D(EIF3D)	Homo sapiens
O75821	eukaryotic translation initiation factor 3 subunit G(EIF3G)	Homo sapiens
B3KS98	eukaryotic translation initiation factor 3 subunit H(EIF3H)	Homo sapiens
A0A7I2YQF8	eukaryotic translation initiation factor 3 subunit I(EIF3I)	Homo sapiens
Q9UBQ5	eukaryotic translation initiation factor 3 subunit K(EIF3K)	Homo sapiens
Q9Y262	eukaryotic translation initiation factor 3 subunit L(EIF3L)	Homo sapiens
Q7L2H7	eukaryotic translation initiation factor 3 subunit M(EIF3M)	Homo sapiens
Q04637	eukaryotic translation initiation factor 4 gamma 1(EIF4G1)	Homo sapiens
O43432	eukaryotic translation initiation factor 4 gamma 3(EIF4G3)	Homo sapiens
P60842	eukaryotic translation initiation factor 4A1(EIF4A1)	Homo sapiens
D6RBW1	eukaryotic translation initiation factor 4E(EIF4E)	Homo sapiens
P55010	eukaryotic translation initiation factor 5(EIF5)	Homo sapiens
P56537	eukaryotic translation initiation factor 6(EIF6)	Homo sapiens
P11021	heat shock protein family A (Hsp70) member 5(HSPA5)	Homo sapiens
Q9NYL2	mitogen-activated protein kinase kinase kinase 20(MAP3K20)	Homo sapiens
P23396, E9PJN9, H0YEU2	ribosomal protein S3(RPS3)	Homo sapiens
P61247	ribosomal protein S3A(RPS3A)	Homo sapiens
M0R0F0	ribosomal protein S5(RPS5)	Homo sapiens
GOTERM_BP_DIRECT	regulation of translation	0.0531	46	828	180	19512	1.26e-22	2.42e-20	6.02	2.9e-19	2.29e-20	1.64e-23
User ID	Gene Name	Species
Q9NYF8	BCL2 associated transcription factor 1(BCLAF1)	Homo sapiens
O15234	CASC3 exon junction complex subunit(CASC3)	Homo sapiens
A5YKK6	CCR4-NOT transcription complex subunit 1(CNOT1)	Homo sapiens
O00571	DEAD-box helicase 3 X-linked(DDX3X)	Homo sapiens
Q9H2U1	DEAH-box helicase 36(DHX36)	Homo sapiens
Q08211	DExH-box helicase 9(DHX9)	Homo sapiens
B4DXZ6	FMR1 autosomal homolog 1(FXR1)	Homo sapiens
P51116	FMR1 autosomal homolog 2(FXR2)	Homo sapiens
Q92616	GCN1 activator of EIF2AK4(GCN1)	Homo sapiens
Q9BX40	LSM family member 14B(LSM14B)	Homo sapiens
H0YBW1, Q6PKG0	La ribonucleoprotein 1, translational regulator(LARP1)	Homo sapiens
Q92615	La ribonucleoprotein 4B(LARP4B)	Homo sapiens
Q9H0A0	N-acetyltransferase 10(NAT10)	Homo sapiens
Q9Y5S9	RNA binding motif protein 8A(RBM8A)	Homo sapiens
Q8NC51	SERPINE1 mRNA binding protein 1(SERBP1)	Homo sapiens
Q9UKV8	argonaute RISC catalytic component 2(AGO2)	Homo sapiens
Q9UL18	argonaute RISC component 1(AGO1)	Homo sapiens
A0A2R8Y5A6	ataxin 2(ATXN2)	Homo sapiens
Q17RY0	cytoplasmic polyadenylation element binding protein 2(CPEB2)	Homo sapiens
Q17RY0	cytoplasmic polyadenylation element binding protein 3(CPEB3)	Homo sapiens
Q17RY0	cytoplasmic polyadenylation element binding protein 4(CPEB4)	Homo sapiens
P05198	eukaryotic translation initiation factor 2 subunit alpha(EIF2S1)	Homo sapiens
E7ERK9	eukaryotic translation initiation factor 2B subunit delta(EIF2B4)	Homo sapiens
Q04637	eukaryotic translation initiation factor 4 gamma 1(EIF4G1)	Homo sapiens
O43432	eukaryotic translation initiation factor 4 gamma 3(EIF4G3)	Homo sapiens
D6RBW1	eukaryotic translation initiation factor 4E(EIF4E)	Homo sapiens
Q9NZI8	insulin like growth factor 2 mRNA binding protein 1(IGF2BP1)	Homo sapiens
Q9Y6M1	insulin like growth factor 2 mRNA binding protein 2(IGF2BP2)	Homo sapiens
O00425	insulin like growth factor 2 mRNA binding protein 3(IGF2BP3)	Homo sapiens
Q12894	interferon related developmental regulator 2(IFRD2)	Homo sapiens
P61326	mago homolog, exon junction complex subunit(MAGOH)	Homo sapiens
G5EA06	mitochondrial ribosomal protein S27(MRPS27)	Homo sapiens
Q8NEJ9	neuroguidin(NGDN)	Homo sapiens
P52298	nuclear cap binding protein subunit 2(NCBP2)	Homo sapiens
Q96EY7	pentatricopeptide repeat domain 3(PTCD3)	Homo sapiens
Q9UQ80	proliferation-associated 2G4(PA2G4)	Homo sapiens
H0YEH2	pumilio RNA binding family member 1(PUM1)	Homo sapiens
Q15397	pumilio RNA binding family member 3(PUM3)	Homo sapiens
P14618	pyruvate kinase M1/2(PKM)	Homo sapiens
P63244	receptor for activated C kinase 1(RACK1)	Homo sapiens
P27635, F8W7C6	ribosomal protein L10 like(RPL10L)	Homo sapiens
P27635, F8W7C6	ribosomal protein L10(RPL10)	Homo sapiens
M0QYS1, P40429	ribosomal protein L13a(RPL13A)	Homo sapiens
P63173	ribosomal protein L38(RPL38)	Homo sapiens
P23396, E9PJN9, H0YEU2	ribosomal protein S3(RPS3)	Homo sapiens
O60506	synaptotagmin binding cytoplasmic RNA interacting protein(SYNCRIP)	Homo sapiens
GOTERM_BP_DIRECT	regulation of alternative mRNA splicing, via spliceosome	0.0335	29	828	71	19512	1.78e-20	3.16e-18	9.63	4.11e-17	2.99e-18	1.17e-21
User ID	Gene Name	Species
A0A5H1ZRQ2	DEAD-box helicase 17(DDX17)	Homo sapiens
J3KTA4	DEAD-box helicase 5(DDX5)	Homo sapiens
Q07666	KH RNA binding domain containing, signal transduction associated 1(KHDRBS1)	Homo sapiens
A0A6Q8PFM4	RNA binding fox-1 homolog 1(RBFOX1)	Homo sapiens
Q96PK6	RNA binding motif protein 14(RBM14)	Homo sapiens
A0A499FJY3	RNA binding motif protein 15(RBM15)	Homo sapiens
Q9Y4C8	RNA binding motif protein 19(RBM19)	Homo sapiens
P49756, H0YE46	RNA binding motif protein 25(RBM25)	Homo sapiens
Q9Y5S9	RNA binding motif protein 8A(RBM8A)	Homo sapiens
P38159	RNA binding motif protein X-linked(RBMX)	Homo sapiens
H3BMM9	RNA binding protein with serine rich domain 1(RNPS1)	Homo sapiens
O00422	Sin3A associated protein 18(SAP18)	Homo sapiens
Q15007	WT1 associated protein(WTAP)	Homo sapiens
J3QR07	YTH N6-methyladenosine RNA binding protein C1(YTHDC1)	Homo sapiens
Q9NWB6	arginine and glutamate rich 1(ARGLU1)	Homo sapiens
P14866	heterogeneous nuclear ribonucleoprotein L(HNRNPL)	Homo sapiens
Q00839	heterogeneous nuclear ribonucleoprotein U(HNRNPU)	Homo sapiens
P61326	mago homolog, exon junction complex subunit(MAGOH)	Homo sapiens
P26599	polypyrimidine tract binding protein 1(PTBP1)	Homo sapiens
J3KTL2	serine and arginine rich splicing factor 1(SRSF1)	Homo sapiens
O75494	serine and arginine rich splicing factor 10(SRSF10)	Homo sapiens
P84103	serine and arginine rich splicing factor 3(SRSF3)	Homo sapiens
Q08170	serine and arginine rich splicing factor 4(SRSF4)	Homo sapiens
Q13243	serine and arginine rich splicing factor 5(SRSF5)	Homo sapiens
Q13247	serine and arginine rich splicing factor 6(SRSF6)	Homo sapiens
Q16629	serine and arginine rich splicing factor 7(SRSF7)	Homo sapiens
Q13242	serine and arginine rich splicing factor 9(SRSF9)	Homo sapiens
Q9Y2W1	thyroid hormone receptor associated protein 3(THRAP3)	Homo sapiens
P62995	transformer 2 beta homolog(TRA2B)	Homo sapiens
GOTERM_BP_DIRECT	positive regulation of translation	0.0358	31	828	91	19512	3.08e-19	5.07e-17	8.03	7.1e-16	4.79e-17	2.68e-20
User ID	Gene Name	Species
O00571	DEAD-box helicase 3 X-linked(DDX3X)	Homo sapiens
O00571	DEAD-box helicase 3 Y-linked(DDX3Y)	Homo sapiens
Q9H2U1	DEAH-box helicase 36(DHX36)	Homo sapiens
Q6P158	DExH-box helicase 57(DHX57)	Homo sapiens
Q15717	ELAV like RNA binding protein 1(ELAVL1)	Homo sapiens
B4DXZ6	FMR1 autosomal homolog 1(FXR1)	Homo sapiens
P51116	FMR1 autosomal homolog 2(FXR2)	Homo sapiens
H0YBW1, Q6PKG0	La ribonucleoprotein 1, translational regulator(LARP1)	Homo sapiens
A0A3B3ISF0	La ribonucleoprotein 1B(LARP1B)	Homo sapiens
Q71RC2	La ribonucleoprotein 4(LARP4)	Homo sapiens
Q92615	La ribonucleoprotein 4B(LARP4B)	Homo sapiens
Q9H0A0	N-acetyltransferase 10(NAT10)	Homo sapiens
O15294	O-linked N-acetylglucosamine (GlcNAc) transferase(OGT)	Homo sapiens
Q9BZI7	UPF3B regulator of nonsense mediated mRNA decay(UPF3B)	Homo sapiens
Q9BYJ9	YTH N6-methyladenosine RNA binding protein F1(YTHDF1)	Homo sapiens
A0A087WY31	YTH N6-methyladenosine RNA binding protein F3(YTHDF3)	Homo sapiens
Q9UKV8	argonaute RISC catalytic component 2(AGO2)	Homo sapiens
O75534	cold shock domain containing E1(CSDE1)	Homo sapiens
Q17RY0	cytoplasmic polyadenylation element binding protein 3(CPEB3)	Homo sapiens
P13639	eukaryotic translation elongation factor 2(EEF2)	Homo sapiens
Q99613	eukaryotic translation initiation factor 3 subunit C(EIF3C)	Homo sapiens
O43432	eukaryotic translation initiation factor 4 gamma 3(EIF4G3)	Homo sapiens
P56537	eukaryotic translation initiation factor 6(EIF6)	Homo sapiens
E5RI98	nucleophosmin 1(NPM1)	Homo sapiens
P61254	ribosomal protein L26(RPL26)	Homo sapiens
P46777	ribosomal protein L5(RPL5)	Homo sapiens
Q71UM5	ribosomal protein S27 like(RPS27L)	Homo sapiens
Q71UM5, P42677	ribosomal protein S27(RPS27)	Homo sapiens
P62701	ribosomal protein S4 X-linked(RPS4X)	Homo sapiens
P05455	small RNA binding exonuclease protection factor La(SSB)	Homo sapiens
Q9H5U6	zinc finger CCHC-type containing 4(ZCCHC4)	Homo sapiens
